# Supplementary material for: Assessing the assessment: a scoping review of the mode of patient-reported outcome assessment in solid cancer clinical trials
Source: Qual Life Res. 2026 Mar 1;35(4):80. doi: 10.1007/s11136-026-04179-y (PMC12950655; doi:10.1007/s11136-026-04179-y)
Supplement: Supplementary file 3 — Supplementary Material 3 [file 11136_2026_4179_MOESM3_ESM.xlsx]

## Sheet: Sheet 1
NCT number (if available)	Other registration identifier	Year of trial registration	Authors of primary publication	Title of primary publication	Year of primary publication	Trial.Organisation.EORTC	Trial.Organisation.NCI	Trial.Organisation.SWOG	Trial.Organisation.ECOG	Trial.Organisation.none	Trial.Organisation.other.comment	Industry.Sponsor	Trial.phase	Indication	Treatment.Surgery	Treatment.Radiotherapy	Treatment.Chemotherapy	Treatment.Targeted.Therapy	Treatment.Hormonal.Therapy	Treatment.Immunotherapy	Treatment.Pain.Intervention	Treatment.Other	Placebo.Controlled	Active.Comparator	PRO.Endpoint	EORTC questionnaires used	FACIT questionnaires used	Sample.Size.ITT	Sample.Size.PRO (# of patients with PRO data completed at baseline)	Blinding	Disease.Stage	Study protocol available?	Mode of PRO assessment reported? If yes, where?	Mode of PRO assessment	If mixed-modes, did the authors cite evidence for measurement comparability?	ePRO.Modality.Not.Specified.Further	ePRO.Modality.Provisioned.Device	ePRO.Modality.BYOD	ePRO.Modality.Voice.Response.Systems	ePRO.Modality.App	ePRO.Modality.Website	Location.PRO.Data.Collection	Active.In-stream.PRO.Review	Active.Review.Citation.from.Protocol
NCT01110798		2010	T Gavaruzzi, U Pace, F Giandomenico, S Pucciarelli, F Bianco, F Selvaggi, A Restivo, CR Asteria, E Morpurgo, D Cuicchi, E Jovine, D Coletta, G La Torre, A Amato, A Chiappa, F Marchegiani, D Rega, S De Franciscis, G Pellino, L Zorcolo, L Lotto, L Boccia, G Spolverato, GL De Salvo, P Delrio, P Del Bianco	Colonic J-Pouch or Straight Colorectal Reconstruction After Low Anterior Resection For Rectal Cancer: Impact on Quality of Life and Bowel Function: A Multicenter Prospective Randomized Study.	2020					none		0	not reported	colorectal	surgery							different surgical technique		active comparator	primary	EORTC questionnaires (QLQ-C30 and/or disease-specific modules)		457	319	no blinding, open label	mainly non-metastatic/local	No - no protocol found	Yes - but reported only in the publication	Paper-pencil only								Both site-based and field-based	No - nothing reported
	UMIN000015516	2014	N Taira, K Kashiwabara, J Tsurutani, M Kitada, M Takahashi, H Kato, Y Kikawa, E Sakata, Y Naito, Y Hasegawa, T Saito, T Iwasa, T Takashima, T Aihara, H Mukai, F Hara	Quality of life in a randomized phase II study to determine the optimal dose of 3-week cycle nab-paclitaxel in patients with metastatic breast cancer.	2022					none		0	II	breast			chemotherapy					dose-finding		active comparator	secondary		FACIT	141	136	no blinding, open label	mainly metastatic/advanced	No - no protocol found	Yes - but reported only in the publication	Paper-pencil only								Both site-based and field-based	No - nothing reported
NCT03635567		2018	BJ Monk, KS Tewari, C Dubot, MV Caceres, K Hasegawa, R Shapira-Frommer, P Salman, E Yañez, M Gümüş, MO Hurtado de Mendoza, V Samouëlian, V Castonguay, A Arkhipov, C Tekin, K Li, A Martin Nguyen, MJ Monberg, N Colombo, D Lorusso	Health-related quality of life with pembrolizumab or placebo plus chemotherapy with or without bevacizumab for persistent, recurrent, or metastatic cervical cancer (KEYNOTE-826): a randomised, double-blind, placebo-controlled, phase 3 trial.	2023					none		1	III	gyn				targeted therapy					placebo-controlled		secondary	EORTC questionnaires (QLQ-C30 and/or disease-specific modules)		617	562	yes, double-blinded	mainly metastatic/advanced	Yes - protocol found	Yes - reported in both publication and protocol	electronic PRO assessment only			Completing on a provisioned device					Site-based (ie, at the study sites only)	No - nothing reported
NCT00411138	ISRCTN14387080	2006	SM de Boer, ME Powell, L Mileshkin, D Katsaros, P Bessette, C Haie-Meder, PB Ottevanger, JA Ledermann, P Khaw, R D'Amico, A Fyles, MH Baron, IM Jürgenliemk-Schulz, HC Kitchener, HW Nijman, G Wilson, S Brooks, S Gribaudo, D Provencher, C Hanzen, RF Kruitwagen, VTHBM Smit, N Singh, V Do, A Lissoni, RA Nout, A Feeney, KW Verhoeven-Adema, H Putter, CL Creutzberg,	Adjuvant chemoradiotherapy versus radiotherapy alone in women with high-risk endometrial cancer (PORTEC-3): patterns of recurrence and post-hoc survival analysis of a randomised phase 3 trial.	2019						Dutch Cancer Society, Cancer Research UK, ANZGOG, TROG, MaNGO	0	III	gyn			chemotherapy							active comparator	secondary	EORTC questionnaires (QLQ-C30 and/or disease-specific modules)		686	574	no blinding, open label	mainly non-metastatic/local	No - no protocol found	No - not reported									Not reported	No - nothing reported
NCT00331760		2006	KM Gil, SL Pugh, AH Klopp, AR Yeung, L Wenzel, SN Westin, DK Gaffney, W Small Jr, S Thompson, DE Doncals, GHC Cantuaria, BP Yaremko, A Chang, V Kundapur, DS Mohan, ML Haas, YB Kim, CL Ferguson, S Deshmukh, LA Kachnic, DW Bruner	Expanded validation of the EPIC bowel and urinary domains for use in women with gynecologic cancer undergoing postoperative radiotherapy.	2019		National Cancer Institute (NCI)				NRG Oncology	0	not reported	gyn		radiotherapy								active comparator	primary		FACIT	278	276	not reported	not reported	No - no protocol found	No - not reported									Not reported	No - nothing reported
NCT00426257	2006-003466-34	2007	SN Koole, JM Kieffer, K Sikorska, JH Schagen van Leeuwen, HWR Schreuder, RH Hermans, IH de Hingh, J van der Velden, HJ Arts, MAPC van Ham, AG Aalbers, VJ Verwaal, KK Van de Vijver, GS Sonke, WJ van Driel, NK Aaronson	Health-related quality of life after interval cytoreductive surgery with or without hyperthermic intraperitoneal chemotherapy (HIPEC) in patients with stage III ovarian cancer.	2021						Dutch Cancer Society	0	III	gyn			chemotherapy							active comparator	secondary	EORTC questionnaires (QLQ-C30 and/or disease-specific modules)		245	107	no blinding, open label	mainly non-metastatic/local	No - no protocol found	No - not reported									Not reported	No - nothing reported
NCT03348696		2017	M Clemons, D Simos, M Sienkiewicz, T Ng, L Zibdawi, B Basulaiman, A Awan, D Fergusson, L Vandermeer, D Saunders, B Hutton, E Amir,	A prospective multi-centre, randomized study comparing the addition of tapering dexamethasone to other standard of care therapies for taxane-associated pain syndrome (TAPS) in breast cancer patients.	2021						REThinking Clinical Trials (REaCT)	0	not reported	breast							pain intervention			active comparator	primary		FACIT	130	110	no blinding, open label	not reported	No - no protocol found	No - not reported									Both site-based and field-based	No - nothing reported
NCT05298696		2022	EA Haroun, NO Mansour, A Eltantawy, MEE Shams	Effect of cilostazol on preventing paclitaxel-induced neuropathy in patients with breast cancer: A randomized controlled trial.	2023					none		0	not reported	breast								supportive care medication	placebo-controlled		secondary		FACIT	69	60	yes, double blinded	mainly non-metastatic/local	No - no protocol found	No - not reported									Site-based (ie, at the study sites only)	No - nothing reported
NCT00954174	NCI-2011-01959	2009	MA Powell, VL Filiaci, ML Hensley, HQ Huang, KN Moore, KS Tewari, LJ Copeland, AA Secord, DG Mutch, A Santin, DP Warshal, NM Spirtos, PA DiSilvestro, OB Ioffe, DS Miller	Randomized Phase III Trial of Paclitaxel and Carboplatin Versus Paclitaxel and Ifosfamide in Patients With Carcinosarcoma of the Uterus or Ovary: An NRG Oncology Trial.	2022						NRG Oncology	0	III	gyn			chemotherapy							active comparator	secondary		FACIT	637	422	no blinding, open label	both	Yes - protocol found	Yes - but reported only in the protocol	Mixed-mode assessment (paper-pencil and non-automated telephone interviews)	No evidence for equivalence of modes in protocol or publication							Both site-based and field-based	No - nothing reported
NCT03134534		2017	R Jin, Z Zhang, Y Zheng, Z Niu, S Sun, Y Cao, Y Zhang, AE Abbas, T Lerut, J Lin, H Li	Health-Related Quality of Life Following Robotic-Assisted or Video-Assisted Lobectomy in Patients With Non-Small Cell Lung Cancer: Results From the RVlob Randomized Clinical Trial.	2023					none		0	not reported	lung	surgery									active comparator	secondary	EORTC questionnaires (QLQ-C30 and/or disease-specific modules)		320	320	no blinding, open label	mainly non-metastatic/local	Yes - protocol found	Yes - but reported only in the publication	Mixed-mode assessment (paper-pencil and non-automated telephone interviews)	No evidence for equivalence of modes in protocol or publication							Both site-based and field-based	No - nothing reported
NCT02563002		2015	T Andre, M Amonkar, JM Norquist, KK Shiu, TW Kim, BV Jensen, LH Jensen, CJA Punt, D Smith, R Garcia-Carbonero, I Sevilla, C De La Fouchardiere, F Rivera, E Elez, LA Diaz Jr, T Yoshino, E Van Cutsem, P Yang, M Farooqui, DT Le	Health-related quality of life in patients with microsatellite instability-high or mismatch repair deficient metastatic colorectal cancer treated with first-line pembrolizumab versus chemotherapy (KEYNOTE-177): an open-label, randomised, phase 3 trial.	2021					none		1	III	colorectal				targeted therapy						active comparator	exploratory (including not defined)	EORTC questionnaires (QLQ-C30 and/or disease-specific modules)		307	141/131 table on page 670	no blinding, open label	mainly metastatic/advanced	Yes - protocol found	Yes - reported in both publication and protocol	electronic PRO assessment only		ePRO modality not specified further						Site-based (ie, at the study sites only)	No - nothing reported
NCT01989780	BOOSTER	2013	S Saji, N Taira, M Kitada, T Takano, M Takada, T Ohtake, T Toyama, Y Kikawa, Y Hasegawa, T Fujisawa, M Kashiwaba, T Ishida, R Nakamura, Y Yamamoto, U Toh, H Iwata, N Masuda, S Morita, S Ohno, M Toi	Switch maintenance endocrine therapy plus bevacizumab after bevacizumab plus paclitaxel in advanced or metastatic oestrogen receptor-positive, HER2-negative breast cancer (BOOSTER): a randomised, open-label, phase 2 trial.	2022					none		0	II	breast					hormonal therapy					active comparator	secondary		FACIT	125	102	no blinding, open label	mainly metastatic/advanced	Yes - protocol found	Yes - reported in both publication and protocol	Paper-pencil only								Both site-based and field-based	No - nothing reported
NCT00310180		2006	SF Garcia, RJ Gray, JA Sparano, AJ Tevaarwerk, RC Carlos, B Yanez, IF Gareen, TJ Whelan, GW Sledge, D Cella, LI Wagner	Fatigue and endocrine symptoms among women with early breast cancer randomized to endocrine versus chemoendocrine therapy: Results from the TAILORx patient-reported outcomes substudy.	2022				Eastern Cooperative Oncology Group (ECOG)			0	III	breast			chemotherapy							active comparator	exploratory (including not defined)		FACIT	734	580	no blinding, open label	mainly non-metastatic/local	Yes - protocol found	Yes - reported in both publication and protocol	Mixed-mode assessment (paper-pencil and non-automated telephone interviews)	No evidence for equivalence of modes in protocol or publication							Both site-based and field-based	No - nothing reported
NCT01333709		2011	P Rouanet, E Rullier, B Lelong, P Maingon, JJ Tuech, D Pezet, F Castan, S Nougaret,	Tailored Strategy for Locally Advanced Rectal Carcinoma (GRECCAR 4): Long-term Results From a Multicenter, Randomized, Open-Label, Phase II Trial.	2022					none		0	II	colorectal		radiotherapy	chemotherapy							active comparator	secondary	EORTC questionnaires (QLQ-C30 and/or disease-specific modules)		206	119	no blinding, open label	mainly non-metastatic/local	No - no protocol found	No - not reported									Not reported	No - nothing reported
NCT01460589		2011	KH Lee, SY Park, SH Song, HJ Kim, JG Kim, BW Kang, IK Lee, YS Lee, SH Kim, SK Baek, SU Bae, GM Son, KB Bae, GS Choi, JS Park, JY Kim	Short-term outcomes of Early versus conventional adjuvant chemotherapy in stage III colon cancer: randomized clinical trial.	2023					none		0	III	colorectal			chemotherapy							active comparator	secondary	EORTC questionnaires (QLQ-C30 and/or disease-specific modules)		443	280	no blinding, open label	mainly metastatic/advanced	No - no protocol found	No - not reported									Site-based (ie, at the study sites only)	No - nothing reported
NCT00303628		2006	AB Chakravarthy, F Zhao, NJ Meropol, PJ Flynn, LI Wagner, J Sloan, RB Diasio, EP Mitchell, P Catalano, BJ Giantonio, RB Catalano, DG Haller, RA Awan, MF Mulcahy, TE O'Brien, R Santala, C Cripps, JR Weis, JN Atkins, CG Leichman, NJ Petrelli, FA Sinicrope, JD Brierley, JE Tepper, PJ O'Dwyer, ER Sigurdson, SR Hamilton, D Cella, AB Benson 3rd	Intergroup Randomized Phase III Study of Postoperative Oxaliplatin, 5-Fluorouracil, and Leucovorin Versus Oxaliplatin, 5-Fluorouracil, Leucovorin, and Bevacizumab for Patients with Stage II or III Rectal Cancer Receiving Preoperative Chemoradiation: A Trial of the ECOG-ACRIN Research Group (E5204).	2020		National Cancer Institute (NCI)		Eastern Cooperative Oncology Group (ECOG)			0	III	colorectal			chemotherapy	targeted therapy						active comparator	secondary		FACIT	355	355	not reported	mainly non-metastatic/local	No - no protocol found	No - not reported									Not reported	No - nothing reported
NCT01080547		2010	J Li, XX Kong, JJ Zhou, YM Song, XF Huang, GH Li, XJ Ying, XY Dai, M Lu, K Jiang, DL Fu, XL Li, JJ He, JW Wang, LF Sun, D Xu, JY Xu, M Chen, Y Tian, JS Li, M Yan, Y Yuan, KF Ding	Fast-track multidisciplinary treatment versus conventional treatment for colorectal cancer: a multicenter, open-label randomized controlled study.	2019					none		0	not reported	colorectal	surgery		chemotherapy					laparoscopic surgery		active comparator	secondary	EORTC questionnaires (QLQ-C30 and/or disease-specific modules)		374		no blinding, open label	mainly metastatic/advanced	Yes - protocol found	No - not reported									Not reported	No - nothing reported
			MJM van der Valk, DE Hilling, E Meershoek-Klein Kranenbarg, KCMJ Peeters, E Kapiteijn, R Tsonaka, CJH van de Velde, PJ Marang-van de Mheen	Quality of Life After Curative Resection for Rectal Cancer in Patients Treated With Adjuvant Chemotherapy Compared With Observation: Results of the Randomized Phase III SCRIPT Trial.	2019					none		0	III	colorectal	surgery		chemotherapy							active comparator	primary	EORTC questionnaires (QLQ-C30 and/or disease-specific modules)		233	223	not reported	mainly non-metastatic/local	No - no protocol found	No - not reported									Not reported	No - nothing reported
NCT03434132		2018	R Mastroianni, G Tuderti, U Anceschi, AM Bove, A Brassetti, M Ferriero, A Zampa, D Giannarelli, S Guaglianone, M Gallucci, G Simone	Comparison of Patient-reported Health-related Quality of Life Between Open Radical Cystectomy and Robot-assisted Radical Cystectomy with Intracorporeal Urinary Diversion: Interim Analysis of a Randomised Controlled Trial.	2022					none		0	not reported	bladder	surgery									active comparator	secondary	EORTC questionnaires (QLQ-C30 and/or disease-specific modules)		116	58	not reported	mainly non-metastatic/local	No - no protocol found	No - not reported									Not reported	No - nothing reported
	ISRCTN97182923	2005	J Murray, C Griffin, S Gulliford, I Syndikus, J Staffurth, M Panades, C Scrase, C Parker, V Khoo, J Dean, H Mayles, P Mayles, S Thomas, O Naismith, A Baker, H Mossop, C Cruickshank, E Hall, D Dearnaley,	A randomised assessment of image guided radiotherapy within a phase 3 trial of conventional or hypofractionated high dose intensity modulated radiotherapy for prostate cancer.	2020						CHHiP Investigators	0	III	prostate		radiotherapy						dose-finding		active comparator	secondary		FACIT	3216	1762	no blinding, open label	mainly non-metastatic/local	Yes - protocol found	Yes - reported in both publication and protocol	Paper-pencil only								Both site-based and field-based	No - nothing reported
NCT01279135		2011	S Chopra, S Gupta, S Kannan, T Dora, R Engineer, A Mangaj, A Maheshwari, TS Shylasree, J Ghosh, SN Paul, R Phurailatpam, M Charnalia, M Alone, J Swamidas, U Mahantshetty, K Deodhar, R Kerkar, SK Shrivastava	Late Toxicity After Adjuvant Conventional Radiation Versus Image-Guided Intensity-Modulated Radiotherapy for Cervical Cancer (PARCER): A Randomized Controlled Trial.	2021						American Society of Clinical Oncology	0	III	gyn		radiotherapy								active comparator	secondary	EORTC questionnaires (QLQ-C30 and/or disease-specific modules)		300	246	no blinding, open label	not reported	Yes - protocol found	No - not reported									Not reported	No - nothing reported
NCT02101788		2014	DM Gershenson, A Miller, WE Brady, J Paul, K Carty, W Rodgers, D Millan, RL Coleman, KN Moore, S Banerjee, K Connolly, AA Secord, DM O'Malley, O Dorigo, S Gaillard, H Gabra, B Slomovitz, P Hanjani, J Farley, M Churchman, A Ewing, RL Hollis, CS Herrington, HQ Huang, L Wenzel, C Gourley	Trametinib versus standard of care in patients with recurrent low-grade serous ovarian cancer (GOG 281/LOGS): an international, randomised, open-label, multicentre, phase 2/3 trial.	2022		National Cancer Institute (NCI)				NRG Oncology, Cancer Research UK	0	III	gyn				targeted therapy						active comparator	secondary		FACIT	260	227	no blinding, open label	mainly non-metastatic/local	Yes - protocol found	Yes - but reported only in the protocol	Paper-pencil only								Not reported	No - nothing reported
NCT02477644		2015	I Ray-Coquard, P Pautier, S Pignata, D Pérol, A González-Martín, R Berger, K Fujiwara, I Vergote, N Colombo, J Mäenpää, F Selle, J Sehouli, D Lorusso, EM Guerra Alía, A Reinthaller, S Nagao, C Lefeuvre-Plesse, U Canzler, G Scambia, A Lortholary, F Marmé, P Combe, N de Gregorio, M Rodrigues, P Buderath, C Dubot, A Burges, B You, E Pujade-Lauraine, P Harter,	Olaparib plus Bevacizumab as First-Line Maintenance in Ovarian Cancer.	2019		National Cancer Institute (NCI)				ENGOT, ARCAGY, GINECO, IRCCS, MITO, MaNGO, GEICO, AGO-Austria, GOTIC, BGOG, NSGO, AGO	0	III	gyn				targeted therapy					placebo-controlled		secondary	EORTC questionnaires (QLQ-C30 and/or disease-specific modules)		806	757	yes, double-blinded	both	Yes - protocol found	Yes - but reported only in the protocol	Paper-pencil only								Site-based (ie, at the study sites only)	No - nothing reported
NCT03517449	2017-004387-35	2018	V Makker, N Colombo, A Casado Herráez, BJ Monk, H Mackay, AD Santin, DS Miller, RG Moore, S Baron-Hay, I Ray-Coquard, K Ushijima, K Yonemori, YM Kim, EM Guerra Alia, UA Sanli, S Bird, R Orlowski, J McKenzie, C Okpara, G Barresi, D Lorusso	Lenvatinib Plus Pembrolizumab in Previously Treated Advanced Endometrial Cancer: Updated Efficacy and Safety From the Randomized Phase III Study 309/KEYNOTE-775.	2023					none		1	III	gyn						immunotherapy				active comparator	secondary	EORTC questionnaires (QLQ-C30 and/or disease-specific modules)		827	721	no blinding, open label	mainly metastatic/advanced	Yes - protocol found	Yes - but reported only in the protocol	electronic PRO assessment only							Web-based (website)	Not reported	No - nothing reported
	2017-000099-27	2017	KK Ternov, J Sønksen, M Fode, H Lindberg, C Kistorp, R Bisbjerg, J Faber, TW Klausen, G Palapattu, PB Østergren	Fatigue, health-related quality-of-life and metabolic changes in men treated with enzalutamide or abiraterone acetate plus prednisone for metastatic castration-resistant prostate cancer: A randomised clinical trial (HEAT).	2022					none		0	IV	prostate					hormonal therapy					active comparator	primary		FACIT	170	169	no blinding, open label	mainly metastatic/advanced	No - no protocol found	No - not reported									Not reported	No - nothing reported
			S Roy, SC Morgan, DE Spratt, RM MacRae, S Grimes, J Malone, D Mukherjee, S Malone	Association of Baseline Patient-reported Health-related Quality of Life Metrics with Outcome in Localised Prostate Cancer.	2022					none		0	III	prostate		radiotherapy			hormonal therapy			treatment sequencing		active comparator	secondary	EORTC questionnaires (QLQ-C30 and/or disease-specific modules)		432	393	no blinding, open label	mainly non-metastatic/local	Yes - protocol found	No - not reported									Not reported	No - nothing reported
			T Kawahara, N Taira, T Shiroiwa, Y Hagiwara, T Fukuda, Y Uemura, H Mukai	Minimal important differences of EORTC QLQ-C30 for metastatic breast cancer patients: Results from a randomized clinical trial.	2022					none		0	III	breast			chemotherapy							active comparator	secondary	EORTC questionnaires (QLQ-C30 and/or disease-specific modules)		230	154	no blinding, open label	mainly metastatic/advanced	No - no protocol found	No - not reported									Not reported	No - nothing reported
NCT02278120		2014	YS Lu, SA Im, M Colleoni, F Franke, A Bardia, F Cardoso, N Harbeck, S Hurvitz, L Chow, J Sohn, KS Lee, S Campos-Gomez, R Villanueva Vazquez, KH Jung, KG Babu, P Wheatley-Price, M De Laurentiis, YH Im, S Kuemmel, N El-Saghir, R O'Regan, C Gasch, N Solovieff, C Wang, Y Wang, A Chakravartty, Y Ji, D Tripathy	Updated Overall Survival of Ribociclib plus Endocrine Therapy versus Endocrine Therapy Alone in Pre- and Perimenopausal Patients with HR+/HER2- Advanced Breast Cancer in MONALEESA-7: A Phase III Randomized Clinical Trial.	2022					none		1	III	breast				targeted therapy					placebo-controlled		secondary	EORTC questionnaires (QLQ-C30 and/or disease-specific modules)		672	672	yes, double blinded	mainly metastatic/advanced	Yes - protocol found	Yes - but reported only in the protocol	Paper-pencil only								Site-based (ie, at the study sites only)	Yes - anything reported	Completed questionnaires, including both responses to the questions and any unsolicited comments written by the patient, must be reviewed and assessed by the investigator before the clinical examination for responses which may indicate potential AEs or SAEs. This review should be documented in study source records.
NCT01645839		2012	E Le Rhun, J Wallet, A Mailliez, MC Le Deley, I Rodrigues, T Boulanger, V Lorgis, J Barrière, YM Robin, M Weller, J Bonneterre	Intrathecal liposomal cytarabine plus systemic therapy versus systemic chemotherapy alone for newly diagnosed leptomeningeal metastasis from breast cancer.	2020					none		0	III	breast			chemotherapy							active comparator	exploratory (including not defined)	EORTC questionnaires (QLQ-C30 and/or disease-specific modules)		74	73	no blinding, open label	mainly metastatic/advanced	No - no protocol found	No - not reported									Not reported	No - nothing reported
NCT00798070	ISRCTN39017665	2008	Y Brandberg, H Johansson, M Hellström, M Gnant, V Möbus, R Greil, T Foukakis, J Bergh,	Long-term (up to 16 months) health-related quality of life after adjuvant tailored dose-dense chemotherapy vs. standard three-weekly chemotherapy in women with high-risk early breast cancer.	2020						SweBCG, GBG, ABCSG	0	III	breast			chemotherapy							active comparator	secondary	EORTC questionnaires (QLQ-C30 and/or disease-specific modules)		2017	728	no blinding, open label	both	No - no protocol found	Yes - but reported only in the publication	Paper-pencil only								Site-based (ie, at the study sites only)	No - nothing reported
NCT02476045		2015	A Raimondi, M Di Maio, F Morano, S Corallo, S Lonardi, C Antoniotti, L Rimassa, A Sartore-Bianchi, M Tampellini, G Ritorto, R Murialdo, M Clavarezza, A Zaniboni, V Adamo, G Tomasello, F Petrelli, L Antonuzzo, M Giordano, S Cinieri, R Longarini, F Bergamo, M Niger, M Antista, G Peverelli, F de Braud, M Di Bartolomeo, F Pietrantonio	Health-related quality of life in patients with RAS wild-type metastatic colorectal cancer treated with panitumumab-based first-line treatment strategy: A pre-specified secondary analysis of the Valentino study.	2020					none		0	II	colorectal			chemotherapy	targeted therapy						active comparator	primary	EORTC questionnaires (QLQ-C30 and/or disease-specific modules)		229	210	no blinding, open label	mainly metastatic/advanced	Yes - protocol found	Yes - but reported only in the protocol	Paper-pencil only								Site-based (ie, at the study sites only)	No - nothing reported
NCT02388919		2015	X Si, L Zhang, H Wang, X Zhang, M Wang, B Han, K Li, Q Wang, J Shi, Z Wang, Y Cheng, Y Shi, W Chen, X Wang, Y Luo, K Nan, F Jin	Management of anlotinib-related adverse events in patients with advanced non-small cell lung cancer: Experiences in ALTER-0303.	2019					none		1	III	lung				targeted therapy					placebo-controlled		secondary	EORTC questionnaires (QLQ-C30 and/or disease-specific modules)		437	411	yes, double-blinded	mainly metastatic/advanced	Yes - protocol found	No - not reported									Not reported	No - nothing reported
			M Zutshi, A Aiello, A Fuerst, H Golcher, Y Parc, S Galandiuk, TL Hull, R Ruppert	Reducing Patient Burden and Improving Data Quality With the New Cleveland Clinic Colorectal Cancer Quality of Life Questionnaire.	2020					none		0	not reported	colorectal	surgery									active comparator	exploratory (including not defined)		FACIT	238	190	not reported	mainly non-metastatic/local	No - no protocol found	No - not reported									Not reported	No - nothing reported
	ISRCTN93248876	2004	JF Seligmann, F Elliott, S Richman, G Hemmings, S Brown, B Jacobs, C Williams, S Tejpar, JH Barrett, P Quirke, M Seymour	Clinical and molecular characteristics and treatment outcomes of advanced right-colon, left-colon and rectal cancers: data from 1180 patients in a phase III trial of panitumumab with an extended biomarker panel.	2020		National Cancer Institute (NCI)					0	III	colorectal			chemotherapy	targeted therapy						active comparator	secondary	EORTC questionnaires (QLQ-C30 and/or disease-specific modules)		1198	460	no blinding, open label	mainly metastatic/advanced	No - no protocol found	No - not reported									Not reported	No - nothing reported
NCT00614211		2008	M Frumovitz, A Obermair, RL Coleman, R Pareja, A Lopez, R Ribero, D Isla, G Rendon, MQ Bernardini, A Buda, R Moretti-Marquez, A Zevallos, MA Vieira, T Zhu, RP Land, J Nicklin, R Asher, KP Robledo, V Gebski, PT Ramirez	Quality of life in patients with cervical cancer after open versus minimally invasive radical hysterectomy (LACC): a secondary outcome of a multicentre, randomised, open-label, phase 3, non-inferiority trial.	2020		National Cancer Institute (NCI)					0	III	gyn	surgery									active comparator	secondary		FACIT	631	496	no blinding, open label	mainly non-metastatic/local	Yes - protocol found	Yes - but reported only in the protocol	Other (eg, non-automated telephone scripts)								Both site-based and field-based	No - nothing reported
NCT03776812		2018	N Colombo, T Van Gorp, UA Matulonis, A Oaknin, RN Grisham, GF Fleming, AB Olawaiye, DD Nguyen, AE Greenstein, JM Custodio, HI Pashova, IC Tudor, D Lorusso	Relacorilant + Nab-Paclitaxel in Patients With Recurrent, Platinum-Resistant Ovarian Cancer: A Three-Arm, Randomized, Controlled, Open-Label Phase II Study.	2023					none		1	II	gyn					hormonal therapy			selective GR modulators		active comparator	secondary		FACIT	178		no blinding, open label	mainly metastatic/advanced	Yes - protocol found	Yes - reported in both publication and protocol	Mixed-mode assessment (paper-pencil and non-automated telephone interviews)	No evidence for equivalence of modes in protocol or publication							Both site-based and field-based	No - nothing reported
			MF Becerra, V Venkatramani, IM Reis, N Soodana-Prakash, S Punnen, ML Gonzalgo, S Raolji, EP Castle, ME Woods, RS Svatek, AZ Weizer, BR Konety, M Tollefson, TL Krupski, ND Smith, A Shabsigh, DA Barocas, ML Quek, A Dash, DJ Parekh	Health Related Quality of Life of Patients with Bladder Cancer in the RAZOR Trial: A Multi-Institutional Randomized Trial Comparing Robot versus Open Radical Cystectomy.	2020		National Cancer Institute (NCI)					0	III	bladder	surgery									active comparator	secondary		FACIT	350	231	no blinding, open label	mainly non-metastatic/local	Yes - protocol found	No - not reported									Not reported	No - nothing reported
	ISRCTN14422743	2009	SP Bach, A Gilbert, K Brock, S Korsgen, I Geh, J Hill, T Gill, P Hainsworth, MG Tutton, J Khan, J Robinson, M Steward, C Cunningham, B Levy, A Beveridge, K Handley, M Kaur, N Marchevsky, L Magill, A Russell, P Quirke, NP West, D Sebag-Montefiore,	Radical surgery versus organ preservation via short-course radiotherapy followed by transanal endoscopic microsurgery for early-stage rectal cancer (TREC): a randomised, open-label feasibility study.	2021		National Cancer Institute (NCI)				Cancer Research UK Clinical Trials Unit	0	III	colorectal	surgery							different surgical technique		active comparator	secondary	EORTC questionnaires (QLQ-C30 and/or disease-specific modules)		55	55	no blinding, open label	mainly non-metastatic/local	No - no protocol found	No - not reported									Not reported	No - nothing reported
NCT02328716		2014	CCP Antonio, GG Alida, GG Elena, GS Rocío, MG Jerónimo, ARJ Luis, ND Aníbal, BV Francisco, GRÁ Jesús, RR Pablo, GM José	Cytoreductive Surgery With or Without HIPEC After Neoadjuvant Chemotherapy in Ovarian Cancer: A Phase 3 Clinical Trial.	2022					none		0	III	gyn			chemotherapy							active comparator	secondary	EORTC questionnaires (QLQ-C30 and/or disease-specific modules)		79	77	no blinding, open label	mainly non-metastatic/local	No - no protocol found	No - not reported									Not reported	No - nothing reported
NCT01973101		2013	SCS da Costa, RC Bonadio, FCG Gabrielli, AS Aranha, MLN Dias Genta, VC Miranda, D de Freitas, E Abdo Filho, PAO Ferreira, KK Machado, M Scaranti, HA Carvalho, MDP Estevez-Diz	Neoadjuvant Chemotherapy With Cisplatin and Gemcitabine Followed by Chemoradiation Versus Chemoradiation for Locally Advanced Cervical Cancer: A Randomized Phase II Trial.	2019					none		0	II	gyn			chemotherapy							active comparator	secondary	EORTC questionnaires (QLQ-C30 and/or disease-specific modules)		110	90	no blinding, open label	mainly non-metastatic/local	No - no protocol found	No - not reported									Site-based (ie, at the study sites only)	No - nothing reported
NCT01951521		2013	ME Verweij, S Hoendervangers, AM Couwenberg, JPM Burbach, M Berbee, J Buijsen, J Roodhart, O Reerink, A Pronk, ECJ Consten, AB Smits, JT Heikens, WHMU van Grevenstein, MPW Intven, HLM Verkooijen	Impact of Dose-Escalated Chemoradiation on Quality of Life in Patients With Locally Advanced Rectal Cancer: 2-Year Follow-Up of the Randomized RECTAL-BOOST Trial.	2022					none		0	II	colorectal		radiotherapy								active comparator	secondary	EORTC questionnaires (QLQ-C30 and/or disease-specific modules)		128	102	no blinding, open label	mainly non-metastatic/local	No - no protocol found	Yes - but reported only in the publication	Mixed-mode assessment (ePRO and paper-pencil)	No evidence for equivalence of modes in protocol or publication						Web-based (website)	Not reported	No - nothing reported
	ISRCTN19906132	2011	AM Brunt, JS Haviland, DA Wheatley, MA Sydenham, DJ Bloomfield, C Chan, S Cleator, CE Coles, E Donovan, H Fleming, D Glynn, A Goodman, S Griffin, P Hopwood, AM Kirby, CC Kirwan, Z Nabi, J Patel, E Sawyer, N Somaiah, I Syndikus, K Venables, JR Yarnold, JM Bliss,	One versus three weeks hypofractionated whole breast radiotherapy for early breast cancer treatment: the FAST-Forward phase III RCT.	2023						The Institute of Cancer Research	0	III	breast		radiotherapy								active comparator	secondary	EORTC questionnaires (QLQ-C30 and/or disease-specific modules)		4096	1338	no blinding, open label	mainly non-metastatic/local	Yes - protocol found	Yes - reported in both publication and protocol	Paper-pencil only								Both site-based and field-based	No - nothing reported
NCT03155997		2017	SRD Johnston, N Harbeck, R Hegg, M Toi, M Martin, ZM Shao, QY Zhang, JL Martinez Rodriguez, M Campone, E Hamilton, J Sohn, V Guarneri, M Okada, F Boyle, P Neven, J Cortés, J Huober, A Wardley, SM Tolaney, I Cicin, IC Smith, M Frenzel, D Headley, R Wei, B San Antonio, M Hulstijn, J Cox, J O'Shaughnessy, P Rastogi,	Abemaciclib Combined With Endocrine Therapy for the Adjuvant Treatment of HR+, HER2-, Node-Positive, High-Risk, Early Breast Cancer (monarchE).	2020						NSABP	1	III	breast				targeted therapy						active comparator	secondary		FACIT	5637	4804	no blinding, open label	both	Yes - protocol found	Yes - but reported only in the protocol	Paper-pencil only								Site-based (ie, at the study sites only)	No - nothing reported
NCT01168479		2010	MA van Schie, TM Janssen, D Eekhout, I Walraven, FJ Pos, P de Ruiter, ANTJ Kotte, EM Monninkhof, LGW Kerkmeijer, C Draulans, R de Roover, K Haustermans, M Kunze-Busch, RJ Smeenk, UA van der Heide	Knowledge-Based Assessment of Focal Dose Escalation Treatment Plans in Prostate Cancer.	2020					none		0	III	prostate		radiotherapy						dose fractionation		active comparator	secondary	EORTC questionnaires (QLQ-C30 and/or disease-specific modules)		571	550	yes, single blinded	mainly non-metastatic/local	Yes - protocol found	Yes - but reported only in the protocol	Paper-pencil only								Both site-based and field-based	No - nothing reported
			HS Park, HB Shin, SH Woo, SH Jeon, SH Lee, SH Kang, JS Shim, DW Shin, J Park	Combined androgen blockade (CAB) versus luteinizing hormone-releasing hormone (LHRH) agonist monotherapy for androgen deprivation therapy.	2020					none		0	not reported	prostate					hormonal therapy					active comparator	primary	EORTC questionnaires (QLQ-C30 and/or disease-specific modules)		80	77	no blinding, open label	mainly metastatic/advanced	No - no protocol found	No - not reported									Not reported	No - nothing reported
NCT02758951	ISRCTN15977568, EudraCT/ 2016-001865-99	2016	KP Rovers, C Bakkers, GAAM Simkens, JWA Burger, SW Nienhuijs, GM Creemers, AMJ Thijs, ARM Brandt-Kerkhof, EVE Madsen, N Ayez, NL de Boer, E van Meerten, JB Tuynman, M Kusters, NR Sluiter, HMW Verheul, HJ van der Vliet, MJ Wiezer, D Boerma, ECE Wassenaar, M Los, CB Hunting, AGJ Aalbers, NFM Kok, KFD Kuhlmann, H Boot, M Chalabi, S Kruijff, LB Been, RJ van Ginkel, DJA de Groot, RSN Fehrmann, JHW de …	Perioperative systemic therapy and cytoreductive surgery with HIPEC versus upfront cytoreductive surgery with HIPEC alone for isolated resectable colorectal peritoneal metastases: protocol of a multicentre, open-label, parallel-group, phase II-III, randomised, superiority study (CAIRO6)	2019						Dutch Peritoneal Oncology Group and the Dutch Colorectal Cancer Group	0	III	colorectal			chemotherapy							active comparator	secondary	EORTC questionnaires (QLQ-C30 and/or disease-specific modules)		80	78	no blinding, open label	mainly metastatic/advanced	Yes - protocol found	Yes - reported in both publication and protocol	Mixed-mode assessment (ePRO and paper-pencil)	No evidence for equivalence of modes in protocol or publication	ePRO modality not specified further						Field-based (ie, remote)	No - nothing reported
			R Mercieca-Bebber, R Eggins, K Brown, VJ Gebski, K Brewer, L Lai, L Bailey, MJ Solomon, JW Lumley, P Hewett, AD Clouston, K Wilson, W Hague, J Hayes, S White, M Morgan, RJ Simes, ARL Stevenson	Patient-Reported Bowel, Urinary, and Sexual Outcomes After Laparoscopic-Assisted Resection or Open Resection for Rectal Cancer: The Australasian Laparoscopic Cancer of the Rectum Randomized Clinical Trial (ALaCart).	2023						Australasian Gastrointestinal Trials Group (AGiTG)	0	III	colorectal	surgery									active comparator	secondary	EORTC questionnaires (QLQ-C30 and/or disease-specific modules)		475	417	not reported	both	No - no protocol found	Yes - but reported only in the publication	Paper-pencil only								Not reported	No - nothing reported
NCT02003924		2013	B Tombal, F Saad, D Penson, M Hussain, CN Sternberg, R Morlock, K Ramaswamy, C Ivanescu, G Attard	Patient-reported outcomes following enzalutamide or placebo in men with non-metastatic, castration-resistant prostate cancer (PROSPER): a multicentre, randomised, double-blind, phase 3 trial.	2019					none		1	III	prostate					hormonal therapy				placebo-controlled		secondary	EORTC questionnaires (QLQ-C30 and/or disease-specific modules)	FACIT	1401	1326	yes, double-blinded	mainly non-metastatic/local	Yes - protocol found	No - not reported									Site-based (ie, at the study sites only)	No - nothing reported
NCT02485691		2015	K Fizazi, G Kramer, JC Eymard, CN Sternberg, J de Bono, D Castellano, B Tombal, C Wülfing, M Liontos, J Carles, R Iacovelli, B Melichar, Á Sverrisdóttir, C Theodore, S Feyerabend, C Helissey, S Oudard, G Facchini, EM Poole, A Ozatilgan, C Geffriaud-Ricouard, S Bensfia, R de Wit	Quality of life in patients with metastatic prostate cancer following treatment with cabazitaxel versus abiraterone or enzalutamide (CARD): an analysis of a randomised, multicentre, open-label, phase 4 study.	2020					none		1	IV	prostate			chemotherapy							active comparator	secondary		FACIT	255	244	no blinding, open label	mainly metastatic/advanced	Yes - protocol found	Yes - reported in both publication and protocol	Paper-pencil only								Site-based (ie, at the study sites only)	No - nothing reported
	ISRCTN25616490	2012	S O'Connell, S Islam, B Sewell, A Farr, L Knight, N Bashir, R Harries, S Jones, A Cleves, G Fegan, A Watkins, J Torkington	Hughes abdominal closure versus standard mass closure to reduce incisional hernias following surgery for colorectal cancer: the HART RCT.	2022					none		0	not reported	colorectal	surgery									active comparator	secondary		FACIT	802	643	yes, single blinded	not reported	No - no protocol found	Yes - but reported only in the publication	Paper-pencil only								Site-based (ie, at the study sites only)	No - nothing reported
NCT00189553		2005	KE Francis, V Gebski, SJ Lord, M Friedlander, E Pujade-Lauraine, CK Lee	Reporting the trajectories of adverse events over the entire treatment course in patients with recurrent platinum-sensitive ovarian cancer treated with platinum-based combination chemotherapy regimens: A graphical approach to trial adverse event reporting.	2021	EORTC	National Cancer Institute (NCI)				American Society of Clinical Oncology; Nordic Society Gynecologic Oncology,GCIG, GINECO, AGO-OVAR, NSGO, ANZGOG, AGO, MITO, MaNGO	0	III	gyn			chemotherapy							active comparator	secondary	EORTC questionnaires (QLQ-C30 and/or disease-specific modules)		976	879	no blinding, open label	both	No - no protocol found	No - not reported									Not reported	No - nothing reported
NCT02383251		2015	F Joly, M Fabbro, D Berton, J Lequesne, A Anota, A Puszkiel, A Floquet, H Vegas, H Bourgeois, L Bengrine Lefevre, B You, F Pommeret, A Lortholary, D Spaeth, AC Hardy-Bessard, C Abdeddaim, MC Kaminsky-Forrett, M Tod, JE Kurtz, F Del Piano, J Meunier, N Raban, J Alexandre, MA Mouret-Reynier, I Ray-Coquard, M Provansal Gross, PE Brachet	Paclitaxel with or without pazopanib for ovarian cancer relapsing during bevacizumab maintenance therapy: The GINECO randomized phase II TAPAZ study.	2022						Groupe d’Investigateurs Nationaux pour l’Etude des cancers Ovariens (GINECO)	0	II	gyn				targeted therapy						active comparator	secondary	EORTC questionnaires (QLQ-C30 and/or disease-specific modules)		116	113	no blinding, open label	both	No - no protocol found	No - not reported									Not reported	No - nothing reported
NCT00079066		2005	JM Loree, A Dowers, D Tu, DJ Jonker, DL Edelstein, H Quinn, F Holtrup, T Price, JR Zalcberg, MJ Moore, CS Karapetis, CJ O'Callaghan, P Waring, HF Kennecke, SR Hamilton, S Kopetz	Expanded Low Allele Frequency <i>RAS</i> and <i>BRAF</i> V600E Testing in Metastatic Colorectal Cancer as Predictive Biomarkers for Cetuximab in the Randomized CO.17 Trial.	2021						Canada Clinical Trials Group	0	not reported	colorectal				targeted therapy				+best supportive care		active comparator	primary	EORTC questionnaires (QLQ-C30 and/or disease-specific modules)		572	372	no blinding, open label	mainly metastatic/advanced	No - no protocol found	No - not reported									Site-based (ie, at the study sites only)	No - nothing reported
NCT02867020		2016	G Werutsky, FC Maluf, EH Cronemberger, V Carrera Souza, SP Dos Santos Martins, F Peixoto, O Smaletz, F Schutz, D Herchenhorn, T Santos, F Mavignier Carcano, D Queiroz Muniz, PRS Nunes Filho, F Zaffaroni, C Barrios, A Fay	The LACOG-0415 phase II trial: abiraterone acetate and ADT versus apalutamide versus abiraterone acetate and apalutamide in patients with advanced prostate cancer with non-castration testosterone levels.	2019						Latin American Cooperative Oncology Group	0	II	prostate					hormonal therapy					active comparator	secondary		FACIT	128	122	no blinding, open label	both	Yes - protocol found	No - not reported									Not reported	No - nothing reported
NCT02446405	2014-003190-42; ACTRN12614000110684,	2015	CJ Sweeney, AJ Martin, MR Stockler, S Begbie, L Cheung, KN Chi, S Chowdhury, M Frydenberg, LG Horvath, AM Joshua, NJ Lawrence, G Marx, J McCaffrey, R McDermott, M McJannett, SA North, F Parnis, W Parulekar, DW Pook, MN Reaume, SK Sandhu, A Tan, TH Tan, A Thomson, F Vera-Badillo, SG Williams, D Winter, S Yip, AY Zhang, RR Zielinski, ID Davis,	Testosterone suppression plus enzalutamide versus testosterone suppression plus standard antiandrogen therapy for metastatic hormone-sensitive prostate cancer (ENZAMET): an international, open-label, randomised, phase 3 trial.	2023						Australian and New Zealand Urogenital and Prostate Cancer Trials Group	0	III	prostate					hormonal therapy					active comparator	secondary	EORTC questionnaires (QLQ-C30 and/or disease-specific modules)		1125	1042	no blinding, open label	mainly metastatic/advanced	Yes - protocol found	No - not reported									Not reported	No - nothing reported
NCT02135445		2014	DP Dearnaley, DR Saltzstein, JE Sylvester, L Karsh, BA Mehlhaff, C Pieczonka, JL Bailen, H Shi, Z Ye, HM Faessel, H Lin, Y Zhu, F Saad, DB MacLean, ND Shore	The Oral Gonadotropin-releasing Hormone Receptor Antagonist Relugolix as Neoadjuvant/Adjuvant Androgen Deprivation Therapy to External Beam Radiotherapy in Patients with Localised Intermediate-risk Prostate Cancer: A Randomised, Open-label, Parallel-group Phase 2 Trial.	2020					none		1	II	prostate					hormonal therapy					active comparator	secondary	EORTC questionnaires (QLQ-C30 and/or disease-specific modules)		103	103	no blinding, open label	mainly non-metastatic/local	No - no protocol found	No - not reported									Not reported	No - nothing reported
NCT02044172	ISRCTN20141297	2014	DE Neal, C Metcalfe, JL Donovan, JA Lane, M Davis, GJ Young, SJ Dutton, EI Walsh, RM Martin, TJ Peters, EL Turner, M Mason, R Bryant, P Bollina, J Catto, A Doherty, D Gillatt, V Gnanapragasam, P Holding, O Hughes, R Kockelbergh, H Kynaston, J Oxley, A Paul, E Paez, DJ Rosario, E Rowe, J Staffurth, DG Altman, FC Hamdy,	Ten-year Mortality, Disease Progression, and Treatment-related Side Effects in Men with Localised Prostate Cancer from the ProtecT Randomised Controlled Trial According to Treatment Received.	2020					none		0	III	prostate								active monitoring		active comparator	secondary	EORTC questionnaires (QLQ-C30 and/or disease-specific modules)		1643		no blinding, open label	mainly non-metastatic/local	Yes - protocol found	Yes - but reported only in the protocol	Mixed-mode assessment (ePRO and paper-pencil)	No evidence for equivalence of modes in protocol or publication						Web-based (website)	Field-based (ie, remote)	No - nothing reported
NCT01461850		2011	A Fagotti, MG Ferrandina, G Vizzielli, T Pasciuto, F Fanfani, V Gallotta, PA Margariti, V Chiantera, B Costantini, S Gueli Alletti, F Cosentino, G Scambia	Randomized trial of primary debulking surgery versus neoadjuvant chemotherapy for advanced epithelial ovarian cancer (SCORPION-NCT01461850).	2020						GCIG	0	III	gyn			chemotherapy							active comparator	secondary	EORTC questionnaires (QLQ-C30 and/or disease-specific modules)		171	130 (baseline, 4th cycle, 6th cycle, 6 month after treatment completion)	no blinding, open label	mainly non-metastatic/local	No - no protocol found	No - not reported									Not reported	No - nothing reported
NCT02028507		2014	M Martin, C Zielinski, M Ruiz-Borrego, E Carrasco, N Turner, EM Ciruelos, M Muñoz, B Bermejo, M Margeli, A Anton, Z Kahan, T Csöszi, MI Casas, L Murillo, S Morales, E Alba, E Gal-Yam, A Guerrero-Zotano, L Calvo, J de la Haba-Rodriguez, M Ramos, I Alvarez, A Garcia-Palomo, C Huang Bartlett, M Koehler, R Caballero, M Corsaro, X Huang, JA Garcia-Sáenz, JI Chacón, C Swift, C Thallinger, M Gil-Gil	Palbociclib in combination with endocrine therapy versus capecitabine in hormonal receptor-positive, human epidermal growth factor 2-negative, aromatase inhibitor-resistant metastatic breast cancer: a phase III randomised controlled trial-PEARL.	2021						GEICAM, CECOG	0	III	breast				targeted therapy	hormonal therapy					active comparator	secondary	EORTC questionnaires (QLQ-C30 and/or disease-specific modules)		601	580	no blinding, open label	mainly metastatic/advanced	Yes - protocol found	Yes - but reported only in the protocol	Mixed-mode assessment (paper-pencil and other non-phone modes)	No evidence for equivalence of modes in protocol or publication							Site-based (ie, at the study sites only)	No - nothing reported
NCT01166737		2010	P Harter, J Sehouli, I Vergote, G Ferron, A Reuss, W Meier, S Greggi, BJ Mosgaard, F Selle, F Guyon, C Pomel, F Lécuru, R Zang, E Avall-Lundqvist, JW Kim, J Ponce, F Raspagliesi, G Kristensen, JM Classe, P Hillemanns, P Jensen, A Hasenburg, S Ghaem-Maghami, MR Mirza, B Lund, A Reinthaller, A Santaballa, A Olaitan, F Hilpert, A du Bois,	Randomized Trial of Cytoreductive Surgery for Relapsed Ovarian Cancer.	2021		National Cancer Institute (NCI)				Nordic Society of Gynecologic Oncology; American Society of Clinical Oncology,AGO, AGO Austria, BGOG, GEICO, GINECO, KGOG, NCRI, NSGO, SGOG, IRCCS	0	not reported	gyn	surgery									active comparator	secondary	EORTC questionnaires (QLQ-C30 and/or disease-specific modules)	FACIT	407	359	no blinding, open label	mainly non-metastatic/local	Yes - protocol found	No - not reported									Not reported	No - nothing reported
NCT01104935		2010	Y Takumoto, T Shiroiwa, K Shimozuma, H Iwata, M Takahashi, S Baba, K Kobayashi, Y Hagiwara, T Kawahara, Y Uemura, H Mukai, N Taira, M Sawaki	Cost-Effectiveness of Trastuzumab With or Without Chemotherapy as Adjuvant Therapy in HER2-Positive Elderly Breast Cancer Patients: A Randomized, Open-Label Clinical Trial, the RESPECT Trial.	2022					none		0	not reported	breast			chemotherapy							active comparator	secondary		FACIT	275	231	no blinding, open label	mainly non-metastatic/local	Yes - protocol found	Yes - but reported only in the protocol	Paper-pencil only								Both site-based and field-based	No - nothing reported
NCT01242800		2010	SA Khan, F Zhao, LJ Goldstein, D Cella, M Basik, M Golshan, TB Julian, BA Pockaj, CA Lee, W Razaq, JA Sparano, GV Babiera, IA Dy, S Jain, P Silverman, CS Fisher, AJ Tevaarwerk, LI Wagner, GW Sledge	Early Local Therapy for the Primary Site in De Novo Stage IV Breast Cancer: Results of a Randomized Clinical Trial (EA2108).	2022		National Cancer Institute (NCI)		Eastern Cooperative Oncology Group (ECOG)			0	III	breast	surgery	radiotherapy								active comparator	secondary		FACIT	256	131	no blinding, open label	mainly metastatic/advanced	Yes - protocol found	Yes - but reported only in the protocol	Mixed-mode assessment (paper-pencil and non-automated telephone interviews)	No evidence for equivalence of modes in protocol or publication							Both site-based and field-based	No - nothing reported
			R Mastroianni, G Tuderti, M Ferriero, U Anceschi, AM Bove, A Brassetti, L Misuraca, A Zampa, G Torregiani, M Covotta, S Guaglianone, M Gallucci, G Simone	Open vs robotic intracorporeal Padua ileal bladder: functional outcomes of a single-centre RCT.	2023					none		0	not reported	bladder	surgery									active comparator	secondary	EORTC questionnaires (QLQ-C30 and/or disease-specific modules)		116	116	not reported	mainly non-metastatic/local	No - no protocol found	No - not reported									Not reported	No - nothing reported
NCT01015625		2009	V Bjelic-Radisic, F Fitzal, M Knauer, G Steger, D Egle, R Greil, P Schrenk, M Balic, C Singer, R Exner, L Soelkner, M Gnant,	Primary surgery versus no surgery in synchronous metastatic breast cancer: patient-reported quality-of-life outcomes of the prospective randomized multicenter ABCSG-28 Posytive Trial.	2020						ABCSG	0	III	breast	surgery									active comparator	secondary	EORTC questionnaires (QLQ-C30 and/or disease-specific modules)		90	79	no blinding, open label	mainly metastatic/advanced	Yes - protocol found	No - not reported									Not reported	No - nothing reported
NCT02032823		2014	H Yamauchi, M Toi, S Takayama, S Nakamura, T Takano, K Cui, C Campbell, L De Vos, C Geyer Jr, A Tutt	Adjuvant olaparib in the subset of patients from Japan with BRCA1- or BRCA2-mutated high-risk early breast cancer from the phase 3 OlympiA trial.	2023					none		1	III	breast				targeted therapy					placebo-controlled		secondary	EORTC questionnaires (QLQ-C30 and/or disease-specific modules)	FACIT	1836	1751	yes, double blinded	not reported	Yes - protocol found	Yes - reported in both publication and protocol	Paper-pencil only								Both site-based and field-based	No - nothing reported
NCT01266642		2010	JK Weng, X Lei, P Schlembach, ES Bloom, SF Shaitelman, IY Arzu, G Chronowski, T Dvorak, E Grade, K Hoffman, G Perkins, VK Reed, SJ Shah, MC Stauder, EA Strom, W Tereffe, WA Woodward, GN Hortobagyi, KK Hunt, TA Buchholz, BD Smith	Five-Year Longitudinal Analysis of Patient-Reported Outcomes and Cosmesis in a Randomized Trial of Conventionally Fractionated Versus Hypofractionated Whole-Breast Irradiation.	2021					none		0	not reported	breast		radiotherapy								active comparator	exploratory (including not defined)		FACIT	287	287	no blinding, open label	mainly non-metastatic/local	Yes - protocol found	Yes - but reported only in the protocol	Mixed-mode assessment (ePRO and paper-pencil)	No evidence for equivalence of modes in protocol or publication		Completing on a provisioned device					Both site-based and field-based	No - nothing reported
	ISRCTN85138529	2006	RC Wortel, E Oomen-de Hoop, WD Heemsbergen, FJ Pos, L Incrocci	Moderate Hypofractionation in Intermediate- and High-Risk, Localized Prostate Cancer: Health-Related Quality of Life From the Randomized, Phase 3 HYPRO Trial.	2019					none		0	III	prostate		radiotherapy								active comparator	secondary	EORTC questionnaires (QLQ-C30 and/or disease-specific modules)		820	697	no blinding, open label	mainly non-metastatic/local	No - no protocol found	No - not reported									Not reported	No - nothing reported
	C000000093	2005	H Kitamura, S Hinotsu, T Tsukamoto, T Shibata, J Mizusawa, T Kobayashi, M Miyake, N Nishiyama, T Kojima, H Nishiyama,	Effect of neoadjuvant chemotherapy on health-related quality of life in patients with muscle-invasive bladder cancer: results from JCOG0209, a randomized phase III study.	2020						JCOG	0	III	bladder			chemotherapy							active comparator	secondary		FACIT	130	99	not reported	mainly non-metastatic/local	No - no protocol found	Yes - but reported only in the publication	Paper-pencil only								Both site-based and field-based	No - nothing reported
NCT01610869		2012	MR Hall, HM Dehbi, S Banerjee, R Lord, A Clamp, JA Ledermann, S Nicum, R Lilleywhite, R Bowen, A Michael, A Feeney, R Glasspool, A Hackshaw, G Rustin	A phase II randomised, placebo-controlled trial of low dose (metronomic) cyclophosphamide and nintedanib (BIBF1120) in advanced ovarian, fallopian tube or primary peritoneal cancer.	2020		National Cancer Institute (NCI)				Cancer Research UK, NCRI	0	II	gyn				targeted therapy					placebo-controlled		secondary	EORTC questionnaires (QLQ-C30 and/or disease-specific modules)		117	111	yes, double-blinded	mainly metastatic/advanced	No - no protocol found	No - not reported									Not reported	No - nothing reported
NCT00063999		2005	DS Miller, VL Filiaci, RS Mannel, DE Cohn, T Matsumoto, KS Tewari, P DiSilvestro, ML Pearl, PA Argenta, MA Powell, SL Zweizig, DP Warshal, P Hanjani, ME Carney, H Huang, D Cella, R Zaino, GF Fleming	Carboplatin and Paclitaxel for Advanced Endometrial Cancer: Final Overall Survival and Adverse Event Analysis of a Phase III Trial (NRG Oncology/GOG0209).	2020		National Cancer Institute (NCI)				NRG Oncology	0	III	gyn			chemotherapy					non-inferiority		active comparator	secondary		FACIT	1381	538	no blinding, open label	both	Yes - protocol found	Yes - but reported only in the protocol	Paper-pencil only								Not reported	No - nothing reported
NCT00255606		2005	M Lehtonen, J Sormunen, T Luukkaala, T Marttila, R McDermott, T Joensuu, I Lehtinen, C Ginman, PL Kellokumpu-Lehtinen	2-weekly versus 3-weekly docetaxel for metastatic castration-resistant prostate cancer: complete quality of life results from the randomised, phase-III PROSTY trial.	2022					none		0	III	prostate			chemotherapy							active comparator	secondary		FACIT	361	296	no blinding, open label	mainly metastatic/advanced	Yes - protocol found	Yes - but reported only in the publication	Paper-pencil only								Field-based (ie, remote)	No - nothing reported
NCT00268476	ISRCTN78818544	2005	CC Parker, ND James, CD Brawley, NW Clarke, A Ali, CL Amos, G Attard, S Chowdhury, A Cook, W Cross, DP Dearnaley, H Douis, DC Gilbert, C Gilson, S Gillessen, A Hoyle, RJ Jones, RE Langley, ZI Malik, MD Mason, D Matheson, R Millman, M Rauchenberger, H Rush, JM Russell, H Sweeney, A Bahl, A Birtle, L Capaldi, O Din, D Ford, J Gale, A Henry, P Hoskin, M Kagzi, A Lydon, JM O'Sullivan, SA Paisey, O Pa…	Radiotherapy to the prostate for men with metastatic prostate cancer in the UK and Switzerland: Long-term results from the STAMPEDE randomised controlled trial.	2022					none		0	III	prostate		radiotherapy								active comparator	secondary	EORTC questionnaires (QLQ-C30 and/or disease-specific modules)		2061		no blinding, open label	mainly metastatic/advanced	Yes - protocol found	No - not reported									Not reported	No - nothing reported
	EudraCT 2013-002628-18	2013	JC Angulo, JL Álvarez-Ossorio, JL Domínguez-Escrig, JL Moyano, A Sousa, JM Fernández, F Gómez-Veiga, M Unda, J Carballido, V Carrero, T Fernandez-Aparicio, Á García de Jalón, E Solsona, B Inman, J Palou	Hyperthermic Mitomycin C in Intermediate-risk Non-muscle-invasive Bladder Cancer: Results of the HIVEC-1 Trial.	2023					none		1	III	bladder			chemotherapy							active comparator	secondary		FACIT	319	248	no blinding, open label	mainly non-metastatic/local	No - no protocol found	No - not reported									Not reported	No - nothing reported
NCT00942357		2009	D Matei, V Filiaci, ME Randall, D Mutch, MM Steinhoff, PA DiSilvestro, KM Moxley, YM Kim, MA Powell, DM O'Malley, NM Spirtos, W Small Jr, KS Tewari, WE Richards, J Nakayama, UA Matulonis, HQ Huang, DS Miller	Adjuvant Chemotherapy plus Radiation for Locally Advanced Endometrial Cancer.	2019		National Cancer Institute (NCI)				NRG Oncology	0	III	gyn		radiotherapy								active comparator	secondary		FACIT	736	712	not reported	mainly non-metastatic/local	Yes - protocol found	Yes - but reported only in the protocol	Other (eg, non-automated telephone scripts)								Both site-based and field-based	No - nothing reported
NCT03428529		2018	RO Araujo, FM Vieira, AP Victorino, C Torres, I Martins, S Guaraldi, M Valadão, E Linhares, CG Ferreira, LC Thuler	Quality of life in a randomized trial comparing two neoadjuvant regimens for locally advanced rectal cancer-INCAGI004.	2022					none		0	not reported	colorectal								radiochemotherapy		active comparator	exploratory (including not defined)	EORTC questionnaires (QLQ-C30 and/or disease-specific modules)		63	61	not reported	both	No - no protocol found	No - not reported									Not reported	No - nothing reported
			MB Clements, BB Beech, TM Atkinson, GM Dalbagni, Y Li, AJ Vickers, HW Herr, SM Donat, DD Sjoberg, AL Tin, JA Coleman, BD Rapkin, VP Laudone, BH Bochner	Health-related Quality of Life After Robotic-assisted vs Open Radical Cystectomy: Analysis of a Randomized Trial.	2023					none		0	not reported	bladder	surgery									active comparator	secondary	EORTC questionnaires (QLQ-C30 and/or disease-specific modules)	FACIT	118	72	not reported	mainly non-metastatic/local	No - no protocol found	No - not reported									Not reported	No - nothing reported
NCT00193856		2005	JW Denham, D Joseph, DS Lamb, NA Spry, G Duchesne, J Matthews, C Atkinson, KH Tai, D Christie, L Kenny, S Turner, NK Gogna, T Diamond, B Delahunt, C Oldmeadow, J Attia, A Steigler	Short-term androgen suppression and radiotherapy versus intermediate-term androgen suppression and radiotherapy, with or without zoledronic acid, in men with locally advanced prostate cancer (TROG 03.04 RADAR): 10-year results from a randomised, phase 3, factorial trial.	2019						TROG (Trans-Tasman Radiation Oncology Group)	0	III	prostate					hormonal therapy			zoledronic acid		active comparator	secondary	EORTC questionnaires (QLQ-C30 and/or disease-specific modules)		1071	1066	no blinding, open label	mainly non-metastatic/local	Yes - protocol found	Yes - reported in both publication and protocol	Mixed-mode assessment (paper-pencil and non-automated telephone interviews)	No evidence for equivalence of modes in protocol or publication							Both site-based and field-based	No - nothing reported
	EudraCT 2014-000394-39	2014	SB Winther, G Liposits, H Skuladottir, E Hofsli, CH Shah, LØ Poulsen, J Ryg, P Osterlund, Å Berglund, C Qvortrup, B Glimelius, H Sorbye, P Pfeiffer	Reduced-dose combination chemotherapy (S-1 plus oxaliplatin) versus full-dose monotherapy (S-1) in older vulnerable patients with metastatic colorectal cancer (NORDIC9): a randomised, open-label phase 2 trial.	2019						Swedish Cancer Society, Danish Cancer society	0	II	colorectal			chemotherapy							active comparator	primary	EORTC questionnaires (QLQ-C30 and/or disease-specific modules)		160	150	no blinding, open label	mainly metastatic/advanced	Yes - protocol found	Yes - but reported only in the publication	Paper-pencil only								Site-based (ie, at the study sites only)	No - nothing reported
	CTRI/2017/10/010219	2017	A Sharma, M Singh, R Chauhan, PS Malik, S Khurana, S Mathur, S Kumar, V Sreenivas, L Kumar	Pazopanib based oral metronomic therapy for platinum resistant/refractory epithelial ovarian cancer: A phase II, open label, randomized, controlled trial.	2021					none		0	II	gyn				targeted therapy						active comparator	secondary	EORTC questionnaires (QLQ-C30 and/or disease-specific modules)		75	75	no blinding, open label	both	No - no protocol found	No - not reported									Site-based (ie, at the study sites only)	No - nothing reported
	ISRCTN06890529	2005	LMS Boevé, MCCM Hulshof, AN Vis, AH Zwinderman, JWR Twisk, WPJ Witjes, KPJ Delaere, RJAV Moorselaar, PCMS Verhagen, G van Andel	Effect on Survival of Androgen Deprivation Therapy Alone Compared to Androgen Deprivation Therapy Combined with Concurrent Radiation Therapy to the Prostate in Patients with Primary Bone Metastatic Prostate Cancer in a Prospective Randomised Clinical Trial: Data from the HORRAD Trial.	2019					none		0	not reported	prostate		radiotherapy								active comparator	secondary	EORTC questionnaires (QLQ-C30 and/or disease-specific modules)		432	432	no blinding, open label	mainly metastatic/advanced	No - no protocol found	No - not reported									Not reported	No - nothing reported
NCT02609451		2015	AT Elsner, P Brosi, M Walensi, M Uhlmann, B Egger, C Glaser, CA Maurer	Closure of Temporary Ileostomy 2 Versus 12 Weeks After Rectal Resection for Cancer: A Word of Caution From a Prospective, Randomized Controlled Multicenter Trial.	2021					none		0	not reported	colorectal	surgery							different surgical technique		active comparator	primary	EORTC questionnaires (QLQ-C30 and/or disease-specific modules)		72	71	no blinding, open label	mainly non-metastatic/local	No - no protocol found	No - not reported									Not reported	No - nothing reported
NCT00146276		2005	J Heinzelbecker, N Spieler, M Kuehn, C Fischer, B Volkmer, F von Rundstedt, P Albers, E Becht, A Bannowsky, HM Weber, R Hofmann, M Müller, S Langbein, G Steiner, M Retz, J Kamradt, G Wagenpfeil, S Wellek, J Lehmann, M Stoeckle	Adjuvant vs. progression-triggered treatment with gemcitabine in platinum-ineligible high-risk bladder cancer patients: Long-term follow-up of a randomized phase 3 trial.	2023					none		0	III	bladder			chemotherapy							active comparator	secondary	EORTC questionnaires (QLQ-C30 and/or disease-specific modules)		115	96	no blinding, open label	mainly non-metastatic/local	No - no protocol found	No - not reported									Not reported	No - nothing reported
NCT00349076		2006	M Diefenhardt, RD Hofheinz, D Martin, T Beißbarth, D Arnold, A Hartmann, J von der Grün, R Grützmann, T Liersch, P Ströbel, GG Grabenbauer, M Rieger, R Fietkau, U Graeven, J Weitz, G Folprecht, M Ghadimi, F Rödel, C Rödel, E Fokas,	Leukocytosis and neutrophilia as independent prognostic immunological biomarkers for clinical outcome in the CAO/ARO/AIO-04 randomized phase 3 rectal cancer trial.	2019						German Rectal Cancer study Group	0	III	colorectal	surgery		chemotherapy							active comparator	secondary	EORTC questionnaires (QLQ-C30 and/or disease-specific modules)		1236	1236	not reported	mainly non-metastatic/local	Yes - protocol found	Yes - but reported only in the protocol	Paper-pencil only								Not reported	No - nothing reported
NCT01755897		2012	D Weng, H Xiong, C Zhu, X Wan, Y Chen, X Wang, Y Zhang, J Jiang, X Zhang, Q Gao, G Chen, H Xing, C Wang, K Li, Y Chen, Y Mao, D Hu, Z Pan, Q Chen, B Cui, K Song, C Yi, G Peng, X Han, R An, L Fan, W Wang, T Xiong, Y Chen, Z Tang, L Li, X Yang, X Cheng, W Lu, H Wang, B Kong, X Xie, D Ma	Adjuvant chemotherapy versus adjuvant concurrent chemoradiotherapy after radical surgery for early-stage cervical cancer: a randomized, non-inferiority, multicenter trial.	2023						South-east-middle China Gynecological Oncology Group (CSEM-GOG)	0	not reported	gyn		radiotherapy	chemotherapy							active comparator	secondary	EORTC questionnaires (QLQ-C30 and/or disease-specific modules)		337	296	no blinding, open label	both	No - no protocol found	No - not reported									Not reported	No - nothing reported
			A Matsuda, K Yamaoka, H Kunitoh, T Seto, M Tsuboi, T Ohira, R Maruyama, H Okamoto, K Kubota	Quality of life with docetaxel plus cisplatin versus paclitaxel plus carboplatin in patients with completely resected non-small cell lung cancer: quality of life analysis of TORG 0503.	2023					none		0	II	lung			chemotherapy							active comparator	secondary		FACIT	111	104	not reported	both	No - no protocol found	No - not reported									Site-based (ie, at the study sites only)	No - nothing reported
NCT01442649		2011	A Bertaut, Y Touchefeu, J Blanc, O Bouché, E François, T Conroy, P Artru, A Adenis, J Gobbo, C Borg, F Ghiringhelli, J Bennouna	Health-Related Quality of Life Analysis in Metastatic Colorectal Cancer Patients Treated by Second-Line Chemotherapy, Associated With Either Cetuximab or Bevacizumab: The PRODIGE 18 Randomized Phase II Study.	2022					none		0	II	colorectal			chemotherapy							active comparator	secondary	EORTC questionnaires (QLQ-C30 and/or disease-specific modules)		133	112	no blinding, open label	mainly metastatic/advanced	No - no protocol found	No - not reported									Not reported	No - nothing reported
	UMIN-CTR 000007834	2012	T Denda, A Takashima, M Gamoh, I Iwanaga, Y Komatsu, M Takahashi, M Nakamura, H Ohori, A Sakashita, M Tsuda, Y Kobayashi, H Baba, M Kotake, C Ishioka, Y Yamada, A Sato, S Yuki, S Morita, S Takahashi, T Yamaguchi, K Shimada	Combination therapy of bevacizumab with either S-1 and irinotecan or mFOLFOX6/CapeOX as first-line treatment of metastatic colorectal cancer (TRICOLORE): Exploratory analysis of RAS status and primary tumour location in a randomised, open-label, phase III, non-inferiority trial.	2021					none		0	III	colorectal			chemotherapy	targeted therapy						active comparator	secondary		FACIT	487	484	no blinding, open label	mainly metastatic/advanced	No - no protocol found	No - not reported									Not reported	No - nothing reported
	UMIN000017242	2015	K Ito, M Kobayashi, M Komiyama, S Naito, K Nishimura, J Yonese, K Hashine, S Saito, G Arai, M Shinohara, N Masumori, N Shimizu, T Satoh, A Yamauchi, T Tochigi, Y Takezawa, H Fujimoto, A Yokomizo, KI Kakimoto, I Fukui, K Karasawa, T Tsukamoto, M Nozaki, M Hasumi, H Ishiyama, M Ohtani, M Kuwahara, M Harada, Y Ohashi, T Kotake, T Kakizoe, K Suzuki, H Yamanaka,	Oncological outcomes for patients with locally advanced prostate cancer treated with neoadjuvant endocrine and external-beam radiation therapy followed by adjuvant continuous/intermittent endocrine therapy in an open-label, randomized, phase 3 trial.	2020					none		0	III	prostate					hormonal therapy			intermittent vs continuous		active comparator	secondary		FACIT	280	270	no blinding, open label	mainly non-metastatic/local	Yes - protocol found	No - not reported									Not reported	No - nothing reported
			G Liposits, J Ryg, H Skuladottir, SB Winther, S Möller, E Hofsli, CH Shah, LØ Poulsen, Å Berglund, C Qvortrup, P Osterlund, B Glimelius, H Sorbye, P Pfeiffer	Prognostic value of baseline functional status measures and geriatric screening in vulnerable older patients with metastatic colorectal cancer receiving palliative chemotherapy - The randomized NORDIC9-study.	2023					none		0	II	colorectal			chemotherapy							active comparator	primary	EORTC questionnaires (QLQ-C30 and/or disease-specific modules)		160	150	no blinding, open label	mainly metastatic/advanced	No - no protocol found	Yes - but reported only in the publication	Paper-pencil only								Site-based (ie, at the study sites only)	No - nothing reported
NCT00989131	2008–002668-32 (EudraCT)	2009	I Vergote, K Bergfeldt, A Franquet, AS Lisyanskaya, H Bjermo, N Heldring, M Buyse, A Brize	A randomized phase III trial in patients with recurrent platinum sensitive ovarian cancer comparing efficacy and safety of paclitaxel micellar and Cremophor EL-paclitaxel.	2020					none		1	III	gyn			chemotherapy					non-inferiority		active comparator	exploratory (including not defined)	EORTC questionnaires (QLQ-C30 and/or disease-specific modules)		789	358	no blinding, open label	mainly non-metastatic/local	No - no protocol found	No - not reported									Not reported	No - nothing reported
	ISRCTN45905321	2008	A Widmark, A Gunnlaugsson, L Beckman, C Thellenberg-Karlsson, M Hoyer, M Lagerlund, J Kindblom, C Ginman, B Johansson, K Björnlinger, M Seke, M Agrup, P Fransson, B Tavelin, D Norman, B Zackrisson, H Anderson, E Kjellén, L Franzén, P Nilsson	Ultra-hypofractionated versus conventionally fractionated radiotherapy for prostate cancer: 5-year outcomes of the HYPO-RT-PC randomised, non-inferiority, phase 3 trial.	2019						Nordic Cancer Union; Swedish Cancer Society; Swedish Research Council	0	III	prostate		radiotherapy								active comparator	secondary	EORTC questionnaires (QLQ-C30 and/or disease-specific modules)		1200	954	no blinding, open label	mainly non-metastatic/local	Yes - protocol found	Yes - but reported only in the protocol	Paper-pencil only								Both site-based and field-based	No - nothing reported
NCT02095743		2014	F Clatot, M Fontanilles, L Lefebvre, J Lequesne, C Veyret, C Alexandru, M Leheurteur, C Guillemet, S Gouérant, C Petrau, JC Théry, O Rigal, C Moldovan, I Tennevet, O Rastelli, A Poullain, L Savary, M Bubenheim, D Georgescu, J Gouérant, M Gilles-Baray, F Di Fiore	Randomised phase II trial evaluating the safety of peripherally inserted catheters versus implanted port catheters during adjuvant chemotherapy in patients with early breast cancer.	2020					none		0	II	breast								Port catheter		active comparator	secondary	EORTC questionnaires (QLQ-C30 and/or disease-specific modules)		256	256	no blinding, open label	mainly non-metastatic/local	No - no protocol found	No - not reported									Not reported	No - nothing reported
	UMIN000007751	2012	R Matsunuma, T Watanabe, Y Hozumi, K Koizumi, Y Ito, S Maruyama, H Ogura, K Goto, H Mori, N Sawai, N Shiiya	Preoperative concurrent endocrine therapy with chemotherapy in luminal B-like breast cancer.	2020					none		0	not reported	breast					hormonal therapy					active comparator	secondary		FACIT	70	56	no blinding, open label	not reported	No - no protocol found	No - not reported									Not reported	No - nothing reported
	EudraCT: 2013–005329-22	2013	T Decker, U Söling, A Hahn, C Maintz, CM Kurbacher, U Vehling-Kaiser, D Sent, P Klare, V Hagen, M Chiabudini, J Falkenstein, M Indorf, E Runkel, K Potthoff	Final results from IMPROVE: a randomized, controlled, open-label, two-arm, cross-over phase IV study to determine patients' preference for everolimus in combination with exemestane or capecitabine in combination with bevacizumab in advanced HR-positive, HER2-negative breast cancer.	2020					none		1	IV	breast								cross-over: evaluation of treatment sequence		active comparator	secondary	EORTC questionnaires (QLQ-C30 and/or disease-specific modules)		77	76	no blinding, open label	mainly metastatic/advanced	No - no protocol found	No - not reported									Not reported	No - nothing reported
NCT01718873	EudraCT:2011-004997-27	2012	A Avallone, MC Piccirillo, G Nasti, G Rosati, C Carlomagno, E Di Gennaro, C Romano, F Tatangelo, V Granata, A Cassata, L Silvestro, A De Stefano, L Aloj, V Vicario, A Nappi, A Leone, D Bilancia, L Arenare, A Petrillo, S Lastoria, C Gallo, G Botti, P Delrio, F Izzo, F Perrone, A Budillon	Effect of Bevacizumab in Combination With Standard Oxaliplatin-Based Regimens in Patients With Metastatic Colorectal Cancer: A Randomized Clinical Trial.	2021					none		0	III	colorectal			chemotherapy	targeted therapy				different application time points		active comparator	secondary	EORTC questionnaires (QLQ-C30 and/or disease-specific modules)		230	230	no blinding, open label	mainly metastatic/advanced	No - no protocol found	No - not reported									Not reported	No - nothing reported
NCT02125357		2014	DJ Khalaf, K Sunderland, BJ Eigl, CK Kollmannsberger, N Ivanov, DL Finch, C Oja, J Vergidis, M Zulfiqar, ME Gleave, KN Chi	Health-related Quality of Life for Abiraterone Plus Prednisone Versus Enzalutamide in Patients with Metastatic Castration-resistant Prostate Cancer: Results from a Phase II Randomized Trial.	2019					none		0	II	prostate					hormonal therapy					active comparator	secondary		FACIT	202	200	no blinding, open label	mainly metastatic/advanced	No - no protocol found	No - not reported									Not reported	No - nothing reported
NCT01966471	Sponsor Protocol Number: BO28407, EudraCT Number: 2012-004902-82;	2013	IE Krop, SA Im, C Barrios, H Bonnefoi, J Gralow, M Toi, PA Ellis, L Gianni, SM Swain, YH Im, M De Laurentiis, Z Nowecki, CS Huang, L Fehrenbacher, Y Ito, J Shah, T Boulet, H Liu, H Macharia, P Trask, C Song, EP Winer, N Harbeck	Trastuzumab Emtansine Plus Pertuzumab Versus Taxane Plus Trastuzumab Plus Pertuzumab After Anthracycline for High-Risk Human Epidermal Growth Factor Receptor 2-Positive Early Breast Cancer: The Phase III KAITLIN Study.	2022					none		1	III	breast				targeted therapy						active comparator	secondary	EORTC questionnaires (QLQ-C30 and/or disease-specific modules)		1846	1760	no blinding, open label	mainly non-metastatic/local	Yes - protocol found	Yes - but reported only in the protocol	Mixed-mode assessment (ePRO and paper-pencil)	No evidence for equivalence of modes in protocol or publication	ePRO modality not specified further						Site-based (ie, at the study sites only)	Yes - anything reported	AE reports will not be derived from PRO data. However, if any patient responses suggestive of a possible AE are identified during site review of the PRO questionnaires, site staff will alert the investigator, who will determine if the criteria for an AE have been met and will document the outcome of this assessment in the patient's medical record per site practice. If the event meets the criteria…
NCT04595565, NCT04639986, NCT03901339	2018-004201-33	2020	HS Rugo, A Bardia, F Marmé, J Cortes, P Schmid, D Loirat, O Trédan, E Ciruelos, F Dalenc, PG Pardo, KL Jhaveri, R Delaney, O Fu, L Lin, W Verret, SM Tolaney	Sacituzumab Govitecan in Hormone Receptor-Positive/Human Epidermal Growth Factor Receptor 2-Negative Metastatic Breast Cancer.	2022					none		1	III	breast				targeted therapy						active comparator	secondary	EORTC questionnaires (QLQ-C30 and/or disease-specific modules)		543		no blinding, open label	mainly metastatic/advanced	Yes - protocol found	No - not reported									Not reported	No - nothing reported
NCT03337724	CO40016, 2017-001548-36 ( EudraCT Number )	2017	N Turner, RA Dent, J O'Shaughnessy, SB Kim, SJ Isakoff, C Barrios, S Saji, I Bondarenko, Z Nowecki, Q Lian, SJ Reilly, H Hinton, MJ Wongchenko, B Kovic, A Mani, M Oliveira	Ipatasertib plus paclitaxel for PIK3CA/AKT1/PTEN-altered hormone receptor-positive HER2-negative advanced breast cancer: primary results from cohort B of the IPATunity130 randomized phase 3 trial.	2022					none		1	III	breast				targeted therapy					placebo-controlled		secondary	EORTC questionnaires (QLQ-C30 and/or disease-specific modules)		222	207	yes, double blinded	mainly metastatic/advanced	Yes - protocol found	Yes - but reported only in the protocol	Mixed-mode assessment (paper-pencil and non-automated telephone interviews)	No evidence for equivalence of modes in protocol or publication							Both site-based and field-based	No - nothing reported
NCT02603432		2015	P Grivas, E Kopyltsov, PJ Su, FX Parnis, SH Park, Y Yamamoto, PC Fong, C Tournigand, MA Climent Duran, A Bamias, C Caserta, J Chang, P Cislo, A di Pietro, J Wang, T Powles	Patient-reported Outcomes from JAVELIN Bladder 100: Avelumab First-line Maintenance Plus Best Supportive Care Versus Best Supportive Care Alone for Advanced Urothelial Carcinoma.	2023					none		1	III	bladder						immunotherapy				active comparator	secondary		FACIT	700	663	no blinding, open label	mainly metastatic/advanced	Yes - protocol found	No - not reported									Site-based (ie, at the study sites only)	No - nothing reported
NCT03049410	ISRCTN13680280	2017	JWF Catto, P Khetrapal, F Ricciardi, G Ambler, NR Williams, T Al-Hammouri, MS Khan, R Thurairaja, R Nair, A Feber, S Dixon, S Nathan, T Briggs, A Sridhar, I Ahmad, J Bhatt, P Charlesworth, C Blick, MG Cumberbatch, SA Hussain, S Kotwal, A Koupparis, J McGrath, AP Noon, E Rowe, N Vasdev, V Hanchanale, D Hagan, C Brew-Graves, JD Kelly,	Effect of Robot-Assisted Radical Cystectomy With Intracorporeal Urinary Diversion vs Open Radical Cystectomy on 90-Day Morbidity and Mortality Among Patients With Bladder Cancer: A Randomized Clinical Trial.	2022					none		0	III	bladder	surgery									active comparator	secondary	EORTC questionnaires (QLQ-C30 and/or disease-specific modules)		338	288	no blinding, open label	mainly non-metastatic/local	Yes - protocol found	Yes - but reported only in the publication	Paper-pencil only								Both site-based and field-based	No - nothing reported
NCT03529110	2018-000222-61	2018	J Cortés, SB Kim, WP Chung, SA Im, YH Park, R Hegg, MH Kim, LM Tseng, V Petry, CF Chung, H Iwata, E Hamilton, G Curigliano, B Xu, CS Huang, JH Kim, JWY Chiu, JL Pedrini, C Lee, Y Liu, J Cathcart, E Bako, S Verma, SA Hurvitz,	Trastuzumab Deruxtecan versus Trastuzumab Emtansine for Breast Cancer.	2022					none		1	III	breast				targeted therapy						active comparator	secondary	EORTC questionnaires (QLQ-C30 and/or disease-specific modules)		524	512	no blinding, open label	mainly metastatic/advanced	Yes - protocol found	No - not reported									Not reported	No - nothing reported
NCT04565600		2020	J Zhang, HF Gao, C Yang, T Zhu, F Ji, M Yang, L Zhang, J Li, M Cheng, T Zhang, B Shen, Y Chen, K Wang	Prevention of taxane-associated acute pain syndrome with etoricoxib for patients with breast cancer: A phase II randomised trial.	2022					none		0	II	breast								prophylactic etoricoxib: chemoprevention	placebo-controlled		secondary		FACIT	144	144	no blinding, open label	mainly non-metastatic/local	No - no protocol found	No - not reported									Not reported	No - nothing reported
NCT02514681	jRCTs041180153	2015	Y Yamamoto, H Iwata, N Taira, N Masuda, M Takahashi, T Yoshinami, T Ueno, T Toyama, T Yamanaka, T Takano, M Kashiwaba, K Tsugawa, Y Hasegawa, K Tamura, H Tada, F Hara, T Fujisawa, N Niikura, S Saji, S Morita, M Toi, S Ohno	Pertuzumab retreatment for HER2-positive advanced breast cancer: A randomized, open-label phase III study (PRECIOUS).	2022					none		0	III	breast				targeted therapy						active comparator	secondary		FACIT	219	178	no blinding, open label	mainly metastatic/advanced	No - no protocol found	No - not reported									Not reported	No - nothing reported
NCT00459628		2007	H Van Parijs, V Vinh-Hung, C Fontaine, G Storme, C Verschraegen, DM Nguyen, N Adriaenssens, NP Nguyen, O Gorobets, M De Ridder	Cardiopulmonary-related patient-reported outcomes in a randomized clinical trial of radiation therapy for breast cancer.	2021					none		0	III	breast		radiotherapy								active comparator	primary	EORTC questionnaires (QLQ-C30 and/or disease-specific modules)		123	121	no blinding, open label	mainly non-metastatic/local	No - no protocol found	Yes - but reported only in the publication	Paper-pencil only								Not reported	No - nothing reported
NCT02468739		2015	Y Su, J Huang, S Wang, JM Unger, J Arias-Fuenzalida, Y Shi, J Li, Y Gao, W Shi, X Wang, R Peng, F Xu, X An, C Xue, W Xia, R Hong, Y Zhong, Y Lin, H Huang, A Zhang, L Zhang, L Cai, J Zhang, Z Yuan	The Effects of Ganglioside-Monosialic Acid in Taxane-Induced Peripheral Neurotoxicity in Patients with Breast Cancer: A Randomized Trial.	2020					none		0	III	breast								intervention on neuropathy	placebo-controlled		primary		FACIT	206	206	yes, double blinded	both	No - no protocol found	No - not reported									Not reported	No - nothing reported
NCT01945775		2013	SA Hurvitz, A Gonçalves, HS Rugo, KH Lee, L Fehrenbacher, LA Mina, S Diab, JL Blum, J Chakrabarti, M Elmeliegy, L DeAnnuntis, E Gauthier, A Czibere, IC Tudor, RGW Quek, JK Litton, J Ettl	Talazoparib in Patients with a Germline BRCA-Mutated Advanced Breast Cancer: Detailed Safety Analyses from the Phase III EMBRACA Trial.	2020					none		1	III	breast				targeted therapy						active comparator	exploratory (including not defined)	EORTC questionnaires (QLQ-C30 and/or disease-specific modules)		431	375	no blinding, open label	mainly metastatic/advanced	Yes - protocol found	No - not reported									Not reported	No - nothing reported
NCT02514447		2015	LL Hart, R Ferrarotto, ZG Andric, JT Beck, J Subramanian, DZ Radosavljevic, B Zaric, WT Hanna, R Aljumaily, TK Owonikoko, D Verhoeven, J Xiao, SR Morris, JM Antal, MA Hussein	Myelopreservation with Trilaciclib in Patients Receiving Topotecan for Small Cell Lung Cancer: Results from a Randomized, Double-Blind, Placebo-Controlled Phase II Study.	2021					none		1	II	lung								Myelopreservation drug	placebo-controlled		exploratory (including not defined)		FACIT	61	60	yes, double-blinded	mainly metastatic/advanced	Yes - protocol found	No - not reported									Not reported	No - nothing reported
NCT02910219		2016	PR Pohlmann, D Graham, T Wu, Y Ottaviano, M Mohebtash, S Kurian, D McNamara, F Lynce, R Warren, A Dilawari, S Rao, C Mainor, N Swanson, M Tan, C Isaacs, SM Swain	HALT-D: a randomized open-label phase II study of crofelemer for the prevention of chemotherapy-induced diarrhea in patients with HER2-positive breast cancer receiving trastuzumab, pertuzumab, and a taxane.	2022					none		0	II	breast								supportive medication		active comparator	secondary		FACIT	53	49	no blinding, open label	both	No - no protocol found	No - not reported									Not reported	No - nothing reported
NCT02580058		2015	E Pujade-Lauraine, K Fujiwara, JA Ledermann, AM Oza, R Kristeleit, IL Ray-Coquard, GE Richardson, C Sessa, K Yonemori, S Banerjee, A Leary, AV Tinker, KH Jung, R Madry, SY Park, CK Anderson, F Zohren, RA Stewart, C Wei, SS Dychter, BJ Monk	Avelumab alone or in combination with chemotherapy versus chemotherapy alone in platinum-resistant or platinum-refractory ovarian cancer (JAVELIN Ovarian 200): an open-label, three-arm, randomised, phase 3 study.	2021						GINECO	1	III	gyn			chemotherapy			immunotherapy				active comparator	secondary	EORTC questionnaires (QLQ-C30 and/or disease-specific modules)		566	527	no blinding, open label	not reported	Yes - protocol found	No - not reported									Not reported	No - nothing reported
NCT01847274		2013	JM Del Campo, UA Matulonis, S Malander, D Provencher, S Mahner, P Follana, J Waters, JS Berek, K Woie, AM Oza, U Canzler, M Gil-Martin, A Lesoin, BJ Monk, B Lund, L Gilbert, RM Wenham, B Benigno, S Arora, SJ Hazard, MR Mirza	Niraparib Maintenance Therapy in Patients With Recurrent Ovarian Cancer After a Partial Response to the Last Platinum-Based Chemotherapy in the ENGOT-OV16/NOVA Trial.	2019						GEICO, NSGO, AGO, GINECO, NCRI, Central and Eastern European Gynecologic Oncology Group	1	III	gyn				targeted therapy					placebo-controlled		secondary		FACIT	553	537	yes, double-blinded	mainly non-metastatic/local	Yes - protocol found	No - not reported									Both site-based and field-based	No - nothing reported
NCT01740427		2012	HS Rugo, RS Finn, V Diéras, J Ettl, O Lipatov, AA Joy, N Harbeck, A Castrellon, S Iyer, DR Lu, A Mori, ER Gauthier, CH Bartlett, KA Gelmon, DJ Slamon	Palbociclib plus letrozole as first-line therapy in estrogen receptor-positive/human epidermal growth factor receptor 2-negative advanced breast cancer with extended follow-up.	2019					none		1	III	breast				targeted therapy					placebo-controlled		secondary		FACIT	666	666	yes, double blinded	both	Yes - protocol found	Yes - but reported only in the protocol	Mixed-mode assessment (paper-pencil and non-automated telephone interviews)	No evidence for equivalence of modes in protocol or publication							Both site-based and field-based	No - nothing reported
NCT03052608		2017	AT Shaw, TM Bauer, F de Marinis, E Felip, Y Goto, G Liu, J Mazieres, DW Kim, T Mok, A Polli, H Thurm, AM Calella, G Peltz, BJ Solomon,	First-Line Lorlatinib or Crizotinib in Advanced <i>ALK</i>-Positive Lung Cancer.	2020						CROWN	1	III	lung				targeted therapy						active comparator	secondary	EORTC questionnaires (QLQ-C30 and/or disease-specific modules)		296	288	yes, double-blinded	mainly metastatic/advanced	Yes - protocol found	Yes - but reported only in the publication	Paper-pencil only								Site-based (ie, at the study sites only)	No - nothing reported
NCT02107703		2014	PA Kaufman, M Toi, P Neven, J Sohn, EM Grischke, V Andre, C Stoffregen, S Shekarriz, GL Price, GC Carter, GW Sledge Jr	Health-Related Quality of Life in MONARCH 2: Abemaciclib plus Fulvestrant in Hormone Receptor-Positive, HER2-Negative Advanced Breast Cancer After Endocrine Therapy.	2020					none		1	III	breast				targeted therapy					placebo-controlled		secondary	EORTC questionnaires (QLQ-C30 and/or disease-specific modules)		669		yes, double blinded	not reported	Yes - protocol found	Yes - but reported only in the protocol	Paper-pencil only								Site-based (ie, at the study sites only)	No - nothing reported
NCT03677427		2018	H Van Hulle, V Vakaet, C Monten, P Deseyne, M Schoepen, C Colman, L Paelinck, A Van Greveling, G Post, B Speleers, K Vandecasteele, M Mareel, W De Neve, L Veldeman	Acute toxicity and health-related quality of life after accelerated whole breast irradiation in 5 fractions with simultaneous integrated boost.	2021					none		0	not reported	breast		radiotherapy								active comparator	secondary	EORTC questionnaires (QLQ-C30 and/or disease-specific modules)		200	199	no blinding, open label	mainly non-metastatic/local	No - no protocol found	Yes - but reported only in the publication	electronic PRO assessment only							Web-based (website)	Site-based (ie, at the study sites only)	No - nothing reported
NCT04303780		2020	AJ de Langen, ML Johnson, J Mazieres, AC Dingemans, G Mountzios, M Pless, J Wolf, M Schuler, H Lena, F Skoulidis, Y Yoneshima, SW Kim, H Linardou, S Novello, AJ van der Wekken, Y Chen, S Peters, E Felip, BJ Solomon, SS Ramalingam, C Dooms, CR Lindsay, CG Ferreira, N Blais, CC Obiozor, Y Wang, B Mehta, T Varrieur, G Ngarmchamnanrith, B Stollenwerk, D Waterhouse, L Paz-Ares,	Sotorasib versus docetaxel for previously treated non-small-cell lung cancer with KRAS mutation: a randomised, open-label, phase 3 trial.	2023					none		1	III	lung				targeted therapy		immunotherapy				active comparator	secondary	EORTC questionnaires (QLQ-C30 and/or disease-specific modules)		345	326	no blinding, open label	mainly metastatic/advanced	Yes - protocol found	Yes - but reported only in the protocol	Mixed-mode assessment (ePRO and paper-pencil)	No evidence for equivalence of modes in protocol or publication			Completing on (bring your own device) BYOD				Both site-based and field-based	No - nothing reported
NCT03596866		2018	JC Yang, G Liu, S Lu, J He, M Burotto, MJ Ahn, DW Kim, X Liu, Y Zhao, S Vincent, J Yin, X Ma, HM Lin, S Popat	Brigatinib Versus Alectinib in ALK-Positive NSCLC After Disease Progression on Crizotinib: Results of Phase 3 ALTA-3 Trial.	2023					none		1	III	lung				targeted therapy						active comparator	secondary	EORTC questionnaires (QLQ-C30 and/or disease-specific modules)		248	243	no blinding, open label	mainly metastatic/advanced	No - no protocol found	No - not reported									Not reported	No - nothing reported
NCT04322539	EudraCT, 2020-000158-88	2020	A Dasari, S Lonardi, R Garcia-Carbonero, E Elez, T Yoshino, A Sobrero, J Yao, P García-Alfonso, J Kocsis, A Cubillo Gracian, A Sartore-Bianchi, T Satoh, V Randrian, J Tomasek, G Chong, AS Paulson, T Masuishi, J Jones, T Csőszi, C Cremolini, F Ghiringhelli, A Shergill, HS Hochster, J Krauss, A Bassam, M Ducreux, A Elme, L Faugeras, S Kasper, E Van Cutsem, D Arnold, S Nanda, Z Yang, WR Schelman, M …	Fruquintinib versus placebo in patients with refractory metastatic colorectal cancer (FRESCO-2): an international, multicentre, randomised, double-blind, phase 3 study.	2023					none		1	III	colorectal				targeted therapy					placebo-controlled		secondary	EORTC questionnaires (QLQ-C30 and/or disease-specific modules)		691	641	yes, double-blinded	mainly metastatic/advanced	Yes - protocol found	Yes - reported in both publication and protocol	electronic PRO assessment only		ePRO modality not specified further						Site-based (ie, at the study sites only)	No - nothing reported
NCT02263495		2014	JY Kim, S Park, SA Im, SB Kim, J Sohn, KS Lee, YS Chae, KH Lee, JH Kim, YH Im, TY Kim, KH Lee, JH Ahn, GM Kim, IH Park, SJ Lee, HS Han, SH Kim, KH Jung, YH Park,	Quality of life outcomes including neuropathy-associated scale from a phase II, multicenter, randomized trial of eribulin plus gemcitabine versus paclitaxel plus gemcitabine as first-line chemotherapy for HER2-negative metastatic breast cancer: Korean Cancer Study Group Trial (KCSG BR13-11).	2019					none		0	II	breast			chemotherapy							active comparator	secondary		FACIT	118	117	no blinding, open label	mainly metastatic/advanced	No - no protocol found	No - not reported									Not reported	No - nothing reported
NCT02655016		2016	A González-Martín, B Pothuri, I Vergote, R DePont Christensen, W Graybill, MR Mirza, C McCormick, D Lorusso, P Hoskins, G Freyer, K Baumann, K Jardon, A Redondo, RG Moore, C Vulsteke, RE O'Cearbhaill, B Lund, F Backes, P Barretina-Ginesta, AF Haggerty, MJ Rubio-Pérez, MS Shahin, G Mangili, WH Bradley, I Bruchim, K Sun, IA Malinowska, Y Li, D Gupta, BJ Monk,	Niraparib in Patients with Newly Diagnosed Advanced Ovarian Cancer.	2019		National Cancer Institute (NCI)				GEICO, GOG, BGOG, NSGO, MITO	1	III	gyn				targeted therapy					placebo-controlled		secondary	EORTC questionnaires (QLQ-C30 and/or disease-specific modules)	FACIT	733	725	yes, double-blinded	both	Yes - protocol found	No - not reported									Both site-based and field-based	No - nothing reported
NCT01808573		2013	C Saura, M Oliveira, YH Feng, MS Dai, SW Chen, SA Hurvitz, SB Kim, B Moy, S Delaloge, W Gradishar, N Masuda, M Palacova, ME Trudeau, J Mattson, YS Yap, MF Hou, M De Laurentiis, YM Yeh, HT Chang, T Yau, H Wildiers, B Haley, D Fagnani, YS Lu, J Crown, J Lin, M Takahashi, T Takano, M Yamaguchi, T Fujii, B Yao, J Bebchuk, K Keyvanjah, R Bryce, A Brufsky,	Neratinib Plus Capecitabine Versus Lapatinib Plus Capecitabine in HER2-Positive Metastatic Breast Cancer Previously Treated With ≥ 2 HER2-Directed Regimens: Phase III NALA Trial.	2020					none		1	III	breast				targeted therapy						active comparator	secondary	EORTC questionnaires (QLQ-C30 and/or disease-specific modules)		621	556	no blinding, open label	mainly metastatic/advanced	Yes - protocol found	No - not reported									Not reported	No - nothing reported
NCT02246621		2014	MP Goetz, M Martin, E Tokunaga, IH Park, J Huober, M Toi, C Stoffregen, S Shekarriz, V Andre, MC Gainford, GL Price, S Johnston	Health-Related Quality of Life in MONARCH 3: Abemaciclib plus an Aromatase Inhibitor as Initial Therapy in HR+, HER2- Advanced Breast Cancer.	2020					none		1	III	breast				targeted therapy					placebo-controlled		secondary	EORTC questionnaires (QLQ-C30 and/or disease-specific modules)		493		yes, double blinded	mainly metastatic/advanced	Yes - protocol found	Yes - but reported only in the protocol	Paper-pencil only								Site-based (ie, at the study sites only)	No - nothing reported
NCT02422615	2015-000617-43	2015	G Jerusalem, TE Delea, M Martin, M De Laurentiis, A Nusch, JT Beck, A Chan, SA Im, P Neven, A Lonshteyn, D Chandiwana, B Lanoue, PA Fasching	Quality-Adjusted Survival with Ribociclib Plus Fulvestrant Versus Placebo Plus Fulvestrant in Postmenopausal Women with HR±HER2- Advanced Breast Cancer in the MONALEESA-3 Trial.	2022					none		1	III	breast				targeted therapy					placebo-controlled		secondary	EORTC questionnaires (QLQ-C30 and/or disease-specific modules)		726	671	yes, double blinded	mainly metastatic/advanced	Yes - protocol found	Yes - but reported only in the protocol	Mixed-mode assessment (ePRO and paper-pencil)	No evidence for equivalence of modes in protocol or publication		Completing on a provisioned device					Site-based (ie, at the study sites only)	Yes - anything reported	Completed questionnaires, including both responses to the questions and any unsolicited comments written by the patient, must be reviewed and assessed by the investigator before the clinical examination for responses which may indicate potential AEs or SAEs. This review should be documented in study source records.
NCT02737501		2016	MR Garcia Campelo, HM Lin, Y Zhu, M Pérol, M Jahanzeb, S Popat, P Zhang, DR Camidge	Health-related quality of life in the randomized phase III trial of brigatinib vs crizotinib in advanced ALK inhibitor-naive ALK + non-small cell lung cancer (ALTA-1L).	2021					none		1	III	lung				targeted therapy						active comparator	secondary	EORTC questionnaires (QLQ-C30 and/or disease-specific modules)		275	141	no blinding, open label	mainly metastatic/advanced	Yes - protocol found	Yes - but reported only in the publication	Paper-pencil only								Site-based (ie, at the study sites only)	No - nothing reported
NCT02009579		2013	I Vergote, E Van Nieuwenhuysen, A Casado, A Laenen, D Lorusso, EI Braicu, E Guerra-Alia, P Zola, P Wimberger, PR Debruyne, E Falcó, A Ferrero, MZ Muallem, J Kerger, E García-Martinez, S Pignata, J Sehouli, T Van Gorp, C Gennigens, MJ Rubio	Randomized phase II BGOG/ENGOT-cx1 study of paclitaxel-carboplatin with or without nintedanib in first-line recurrent or advanced cervical cancer.	2023						BGOG, ENGOT	0	II	gyn				targeted therapy					placebo-controlled		secondary	EORTC questionnaires (QLQ-C30 and/or disease-specific modules)		120	108	yes, double-blinded	mainly metastatic/advanced	Yes - protocol found	Yes - but reported only in the protocol	Paper-pencil only								Site-based (ie, at the study sites only)	No - nothing reported
			L R, Y A, M J, F L, J V	The affect of goserelin on the QoL of women having chemotherapy for EBC: Results from the OPTION trial.	2020						ACCOG	0	not reported	breast								GnRH agonist		active comparator	primary		FACIT	227	203	not reported	mainly non-metastatic/local	No - no protocol found	No - not reported									Not reported	No - nothing reported
NCT01853748		2013	SM Tolaney, N Tayob, C Dang, DA Yardley, SJ Isakoff, V Valero, M Faggen, T Mulvey, R Bose, J Hu, D Weckstein, AC Wolff, K Reeder-Hayes, HS Rugo, B Ramaswamy, D Zuckerman, L Hart, VK Gadi, M Constantine, K Cheng, F Briccetti, B Schneider, AM Garrett, K Marcom, K Albain, P DeFusco, N Tung, B Ardman, R Nanda, RC Jankowitz, M Rimawi, V Abramson, PR Pohlmann, C Van Poznak, A Forero-Torres, M Liu, K Ru…	Adjuvant Trastuzumab Emtansine Versus Paclitaxel in Combination With Trastuzumab for Stage I HER2-Positive Breast Cancer (ATEMPT): A Randomized Clinical Trial.	2021					none		0	II	breast				targeted therapy						active comparator	secondary		FACIT	512	469	no blinding, open label	mainly non-metastatic/local	Yes - protocol found	Yes - but reported only in the protocol	Mixed-mode assessment (ePRO and paper-pencil)	No evidence for equivalence of modes in protocol or publication		Completing on a provisioned device					Site-based (ie, at the study sites only)	No - nothing reported
NCT01796028		2013	M Pujalte Martin, D Borchiellini, B Thamphya, A Guillot, JB Paoli, D Besson, W Hilgers, F Priou, C El Kouri, B Hoch, JL Deville, R Schiappa, S Cheli, G Milano, JF Tanti, F Bost, JM Ferrero	TAXOMET: A French Prospective Multicentric Randomized Phase II Study of Docetaxel Plus Metformin Versus Docetaxel Plus Placebo in Metastatic Castration-Resistant Prostate Cancer.	2021					none		0	II	prostate					hormonal therapy				placebo-controlled		secondary	EORTC questionnaires (QLQ-C30 and/or disease-specific modules)		99	97	yes, double-blinded	mainly metastatic/advanced	No - no protocol found	No - not reported									Not reported	No - nothing reported
NCT03043872		2017	JW Goldman, MC Garassino, Y Chen, M Özgüroğlu, M Dvorkin, D Trukhin, G Statsenko, K Hotta, JH Ji, MJ Hochmair, O Voitko, L Havel, A Poltoratskiy, G Losonczy, N Reinmuth, N Patel, PJ Laud, N Shire, H Jiang, L Paz-Ares	Patient-reported outcomes with first-line durvalumab plus platinum-etoposide versus platinum-etoposide in extensive-stage small-cell lung cancer (CASPIAN): a randomized, controlled, open-label, phase III study.	2020					none		1	III	lung						immunotherapy			placebo-controlled		secondary	EORTC questionnaires (QLQ-C30 and/or disease-specific modules)		805	734	no blinding, open label	mainly metastatic/advanced	Yes - protocol found	Yes - reported in both publication and protocol	electronic PRO assessment only			Completing on a provisioned device					Site-based (ie, at the study sites only)	No - nothing reported
NCT03674112		2018	J O'Shaughnessy, S Sousa, J Cruz, L Fallowfield, P Auvinen, C Pulido, A Cvetanovic, S Wilks, L Ribeiro, M Burotto, D Klingbiel, D Messeri, A Alexandrou, P Trask, J Fredriksson, Z Machackova, L Stamatovic,	Preference for the fixed-dose combination of pertuzumab and trastuzumab for subcutaneous injection in patients with HER2-positive early breast cancer (PHranceSCa): A randomised, open-label phase II study.	2021					none		1	II	breast				targeted therapy						active comparator	exploratory (including not defined)	EORTC questionnaires (QLQ-C30 and/or disease-specific modules)		160	159	no blinding, open label	mainly non-metastatic/local	Yes - protocol found	Yes - but reported only in the protocol	Paper-pencil only								Site-based (ie, at the study sites only)	No - nothing reported
NCT01946204		2013	S Oudard, B Hadaschik, F Saad, D Cella, E Basch, JN Graff, H Uemura, S Dibaj, S Li, SD Brookman-May, P De Porre, KB Bevans, JJ Trudeau, EJ Small, MR Smith	Health-related Quality of Life at the SPARTAN Final Analysis of Apalutamide for Nonmetastatic Castration-resistant Prostate Cancer Patients Receiving Androgen Deprivation Therapy.	2022					none		1	III	prostate					hormonal therapy				placebo-controlled		exploratory (including not defined)		FACIT	1207	1192	yes, double-blinded	mainly non-metastatic/local	Yes - protocol found	Yes - but reported only in the publication	Paper-pencil only								Site-based (ie, at the study sites only)	No - nothing reported
NCT02792842		2016	M Kotaka, Y Saito, T Kato, H Satake, A Makiyama, Y Tsuji, K Shinozaki, T Fujiwara, T Mizushima, Y Harihara, N Nagata, N Kurihara, M Ando, G Kusakawa, T Sakai, Y Uchida, M Takamoto, S Kimoto, I Hyodo	A placebo-controlled, double-blind, randomized study of recombinant thrombomodulin (ART-123) to prevent oxaliplatin-induced peripheral neuropathy.	2020					none		1	II	colorectal								thrombomodulin for neuropathy prevention	placebo-controlled		exploratory (including not defined)		FACIT	80	79	yes, double-blinded	mainly non-metastatic/local	Yes - protocol found	Yes - reported in both publication and protocol	Paper-pencil only								Site-based (ie, at the study sites only)	No - nothing reported
NCT01958021		2013	DA Yardley, L Hart, A Favret, S Blau, S Diab, D Richards, J Sparano, JT Beck, P Richards, P Ward, B Ramaswamy, M Tsai, K Blackwell, T Pluard, SM Tolaney, FJ Esteva, CI Truica, C Alemany, G Volas-Redd, M Shtivelband, D Purkayastha, AA Dalal, M Miller, GN Hortobagyi	Efficacy and Safety of Ribociclib With Letrozole in US Patients Enrolled in the MONALEESA-2 Study.	2019					none		1	III	breast			chemotherapy						placebo-controlled		secondary	EORTC questionnaires (QLQ-C30 and/or disease-specific modules)		668	213	yes, double blinded	mainly metastatic/advanced	Yes - protocol found	Yes - but reported only in the protocol	Paper-pencil only								Site-based (ie, at the study sites only)	No - nothing reported
NCT02838225		2016	Y Lin, C Wang, X Huang, X Zhou, Y Zhou, F Mao, J Guan, Y Song, Y Zhong, Y Xu, Q Sun	Efficacy and safety of taxane plus anthracycline with or without cyclophosphamide in Chinese node-positive breast cancer patients: an open-label, randomized controlled trial.	2019					none		0	not reported	breast			chemotherapy							active comparator	secondary	EORTC questionnaires (QLQ-C30 and/or disease-specific modules)		640	630	no blinding, open label	both	No - no protocol found	No - not reported									Not reported	No - nothing reported
NCT01091636		2010	JH Kim, DE Lee, Y Lee, HI Ha, YJ Chang, SJ Chang, SY Park, MC Lim	Quality of life outcomes from the randomized trial of hyperthermic intraperitoneal chemotherapy following cytoreductive surgery for primary ovarian cancer (KOV-HIPEC-01).	2022					none		0	III	gyn			chemotherapy							active comparator	secondary	EORTC questionnaires (QLQ-C30 and/or disease-specific modules)		184	165	yes, single blinded	both	Yes - protocol found	Yes - but reported only in the publication	Paper-pencil only								Not reported	No - nothing reported
NCT01597414	2011-006342-32	2012	L Dal Lago, AL Uwimana, C Coens, P Vuylsteke, G Curigliano, B Brouwers, A Jagiello-Gruszfeld, S Altintas, K Tryfonidis, C Poncet, A Bottomley, B Sousa, E Brain, H Wildiers	Health-related quality of life in older patients with HER2+ metastatic breast cancer: Comparing pertuzumab plus trastuzumab with or without metronomic chemotherapy in a randomised open-label phase II clinical trial.	2022	EORTC						0	II	breast			chemotherapy							active comparator	secondary	EORTC questionnaires (QLQ-C30 and/or disease-specific modules)		80	80	no blinding, open label	mainly metastatic/advanced	No - no protocol found	Yes - but reported only in the publication	Paper-pencil only								Not reported	No - nothing reported
NCT02181101		2014	RJA Cámara, L Schwentner, TWP Friedl, M Deniz, V Fink, K Lato, P Widschwendter, B Rack, W Janni, S Singer, I Bekes	Quality of life during and after adjuvant anthracycline-taxane-based chemotherapy with or without Gemcitabine in high-risk early breast cancer: results of the SUCCESS A trial.	2019					none		0	not reported	breast			chemotherapy							active comparator	primary	EORTC questionnaires (QLQ-C30 and/or disease-specific modules)		3691	3691	no blinding, open label	both	Yes - protocol found	No - not reported									Not reported	No - nothing reported
NCT02752126		2016	AV Louie, PV Granton, A Fairchild, A Bezjak, D Gopaul, L Mulroy, A Brade, A Warner, B Debenham, D Bowes, J Kuk, A Sun, D Hoover, GB Rodrigues, DA Palma	Palliative Radiation for Advanced Central Lung Tumors With Intentional Avoidance of the Esophagus (PROACTIVE): A Phase 3 Randomized Clinical Trial.	2022					none		0	III	lung		radiotherapy								active comparator	primary		FACIT	90	80	no blinding, open label	mainly metastatic/advanced	Yes - protocol found	Yes - but reported only in the protocol	Other (eg, non-automated telephone scripts)								Both site-based and field-based	No - nothing reported
NCT00470236		2007	MT King, EK Link, TJ Whelan, IA Olivotto, I Kunkler, AH Westenberg, G Gruber, P Schofield, BH Chua,	Quality of life after breast-conserving therapy and adjuvant radiotherapy for non-low-risk ductal carcinoma in situ (BIG 3-07/TROG 07.01): 2-year results of a randomised, controlled, phase 3 trial.	2020	EORTC					BIG, TROG, CCTG, IBCSG	0	III	breast		radiotherapy						dose fractionation		active comparator	secondary	EORTC questionnaires (QLQ-C30 and/or disease-specific modules)		1208	1147	no blinding, open label	mainly non-metastatic/local	No - no protocol found	No - not reported									Site-based (ie, at the study sites only)	No - nothing reported
NCT01358877	2010-022902-41	2011	RD Gelber, XV Wang, BF Cole, D Cameron, F Cardoso, V Tjan-Heijnen, I Krop, S Loi, R Salgado, A Kiermaier, E Frank, D Fumagalli, C Caballero, E de Azambuja, M Procter, E Clark, E Restuccia, S Heeson, J Bines, S Loibl, M Piccart-Gebhart,	Six-year absolute invasive disease-free survival benefit of adding adjuvant pertuzumab to trastuzumab and chemotherapy for patients with early HER2-positive breast cancer: A Subpopulation Treatment Effect Pattern Plot (STEPP) analysis of the APHINITY (BIG 4-11) trial.	2022					none		1	III	breast				targeted therapy					placebo-controlled		secondary	EORTC questionnaires (QLQ-C30 and/or disease-specific modules)		4805	4681	yes, double blinded	mainly non-metastatic/local	Yes - protocol found	Yes - but reported only in the protocol	Paper-pencil only								Site-based (ie, at the study sites only)	No - nothing reported
	ISRCTN68324339	2001	RA Huddart, E Hall, R Lewis, N Porta, M Crundwell, PJ Jenkins, C Rawlings, J Tremlett, L Campani, C Hendron, SA Hussain, ND James,	Patient-reported Quality of Life Outcomes in Patients Treated for Muscle-invasive Bladder Cancer with Radiotherapy ± Chemotherapy in the BC2001 Phase III Randomised Controlled Trial.	2020					none		0	III	bladder		radiotherapy	chemotherapy							active comparator	exploratory (including not defined)		FACIT	458	423	not reported	mainly non-metastatic/local	Yes - protocol found	No - not reported									Site-based (ie, at the study sites only)	No - nothing reported
	ISRCTN13472721	2014	E Lim, T Batchelor, M Shackcloth, J Dunning, N McGonigle, T Brush, L Dabner, R Harris, HE Mckeon, S Paramasivan, D Elliott, EA Stokes, S Wordsworth, J Blazeby, CA Rogers,	Study protocol for VIdeo assisted thoracoscopic lobectomy versus conventional Open LobEcTomy for lung cancer, a UK multicentre randomised controlled trial with an internal pilot (the VIOLET study).	2019						National Institute for Health and Care Research (NIHR)	0	II	lung	surgery									active comparator	primary	EORTC questionnaires (QLQ-C30 and/or disease-specific modules)		502	479	yes, double-blinded	mainly non-metastatic/local	Yes - protocol found	Yes - reported in both publication and protocol	Mixed-mode assessment (ePRO and paper-pencil)	No evidence for equivalence of modes in protocol or publication						Web-based (website)	Both site-based and field-based	No - nothing reported
NCT02257736		2014	F Saad, E Efstathiou, G Attard, TW Flaig, F Franke, OB Goodman Jr, S Oudard, T Steuber, H Suzuki, D Wu, K Yeruva, P De Porre, S Brookman-May, S Li, J Li, S Thomas, KB Bevans, SD Mundle, SA McCarthy, DE Rathkopf,	Apalutamide plus abiraterone acetate and prednisone versus placebo plus abiraterone and prednisone in metastatic, castration-resistant prostate cancer (ACIS): a randomised, placebo-controlled, double-blind, multinational, phase 3 study.	2021					none		0	III	prostate					hormonal therapy				placebo-controlled		secondary		FACIT	982	967	yes, double-blinded	mainly metastatic/advanced	Yes - protocol found	Yes - but reported only in the protocol	electronic PRO assessment only			Completing on a provisioned device					Both site-based and field-based	No - nothing reported
	ISRCTN84013636	2014	R Heer, R Lewis, A Duncan, S Penegar, T Vadiveloo, E Clark, G Yu, P Mariappan, J Cresswell, J McGrath, J N'Dow, G Nabi, H Mostafid, J Kelly, C Ramsay, H Lazarowicz, A Allan, M Breckons, K Campbell, L Campbell, A Feber, A McDonald, J Norrie, G Orozco-Leal, S Rice, Z Tandogdu, E Taylor, L Wilson, L Vale, G MacLennan, E Hall	Photodynamic versus white-light-guided resection of first-diagnosis non-muscle-invasive bladder cancer: PHOTO RCT.	2022					none		0	III	bladder	surgery									active comparator	secondary	EORTC questionnaires (QLQ-C30 and/or disease-specific modules)		538	388	no blinding, open label	mainly non-metastatic/local	Yes - protocol found	Yes - reported in both publication and protocol	Mixed-mode assessment (ePRO and paper-pencil)	No evidence for equivalence of modes in protocol or publication						Web-based (website)	Both site-based and field-based	No - nothing reported
	000010396	2013	K Tanaka, S Morita, M Ando, T Yokoyama, A Nakamura, H Yoshioka, T Ishiguro, S Miura, R Toyozawa, T Oguri, H Daga, R Ko, A Bessho, M Tachihara, Y Iwamoto, K Hirano, Y Nakanishi, K Nakagawa, N Yamamoto, I Okamoto	A randomized phase 3 study of maintenance therapy with S-1 plus best supportive care versus best supportive care after induction therapy with carboplatin plus S-1 for advanced or relapsed squamous cell carcinoma of the lung (WJOG7512L).	2020						West Japan Oncology Group	1	III	lung			chemotherapy							active comparator	secondary		FACIT	131	129	no blinding, open label	mainly metastatic/advanced	No - no protocol found	No - not reported									Not reported	No - nothing reported
NCT01282437	NTR1601	2011	WJA Witlox, BLT Ramaekers, MA Joore, AC Dingemans, J Praag, J Belderbos, C Tissing-Tan, G Herder, T Haitjema, JF Ubbels, J Lagerwaard, SY El Sharouni, JA Stigt, EF Smit, H van Tinteren, V van der Noort, HJM Groen, DKM De Ruysscher	Health-related quality of life after prophylactic cranial irradiation for stage III non-small cell lung cancer patients: Results from the NVALT-11/DLCRG-02 phase III study.	2020		National Cancer Institute (NCI)					0	III	lung		radiotherapy								active comparator	secondary	EORTC questionnaires (QLQ-C30 and/or disease-specific modules)		175	143	no blinding, open label	mainly non-metastatic/local	No - no protocol found	No - not reported									Not reported	No - nothing reported
NCT00878709		2009	S Delaloge, D Cella, Y Ye, M Buyse, A Chan, CH Barrios, FA Holmes, J Mansi, H Iwata, B Ejlertsen, B Moy, SKL Chia, M Gnant, S Smichkoska, A Ciceniene, N Martinez, S Filipović, NE Ben-Baruch, AA Joy, ST Langkjer, F Senecal, RH de Boer, S Moran, B Yao, R Bryce, A Auerbach, L Fallowfield, M Martin	Effects of neratinib on health-related quality of life in women with HER2-positive early-stage breast cancer: longitudinal analyses from the randomized phase III ExteNET trial.	2019					none		1	III	breast				targeted therapy					placebo-controlled		exploratory (including not defined)		FACIT	2840	2427	yes, double blinded	mainly non-metastatic/local	No - no protocol found	Yes - but reported only in the publication	electronic PRO assessment only		ePRO modality not specified further						Site-based (ie, at the study sites only)	No - nothing reported
	DRKS00004897	2013	G Stamatis, G Leschber, B Schwarz, DL Brintrup, C Ose, G Weinreich, B Passlick, E Hecker, C Kugler, H Dienemann, T Krbek, S Eggeling, R Hatz, MR Müller, W Weder, C Aigner, KH Jöckel	Perioperative course and quality of life in a prospective randomized multicenter phase III trial, comparing standard lobectomy versus anatomical segmentectomy in patients with non-small cell lung cancer up to 2 cm, stage IA (7th edition of TNM staging system).	2019					none		0	III	lung	surgery									active comparator	primary	EORTC questionnaires (QLQ-C30 and/or disease-specific modules)		108	103	no blinding, open label	mainly non-metastatic/local	No - no protocol found	Yes - but reported only in the publication	Paper-pencil only								Both site-based and field-based	No - nothing reported
NCT02763579		2016	AS Mansfield, A Każarnowicz, N Karaseva, A Sánchez, R De Boer, Z Andric, M Reck, S Atagi, JS Lee, M Garassino, SV Liu, L Horn, X Wen, C Quach, W Yu, F Kabbinavar, S Lam, S Morris, R Califano	Safety and patient-reported outcomes of atezolizumab, carboplatin, and etoposide in extensive-stage small-cell lung cancer (IMpower133): a randomized phase I/III trial.	2020					none		1	III	lung						immunotherapy			placebo-controlled		secondary	EORTC questionnaires (QLQ-C30 and/or disease-specific modules)		403	403	yes, double-blinded	mainly metastatic/advanced	Yes - protocol found	Yes - reported in both publication and protocol	electronic PRO assessment only			Completing on a provisioned device					Site-based (ie, at the study sites only)	No - nothing reported
NCT02366143		2015	M Reck, T Wehler, F Orlandi, N Nogami, C Barone, D Moro-Sibilot, M Shtivelband, JL González Larriba, J Rothenstein, M Früh, W Yu, Y Deng, S Coleman, G Shankar, H Patel, C Kelsch, A Lee, E Piault, MA Socinski	Safety and Patient-Reported Outcomes of Atezolizumab Plus Chemotherapy With or Without Bevacizumab Versus Bevacizumab Plus Chemotherapy in Non-Small-Cell Lung Cancer.	2020					none		1	III	lung				targeted therapy		immunotherapy				active comparator	secondary	EORTC questionnaires (QLQ-C30 and/or disease-specific modules)		1202	1087	no blinding, open label	mainly metastatic/advanced	Yes - protocol found	Yes - reported in both publication and protocol	electronic PRO assessment only			Completing on a provisioned device					Both site-based and field-based	Yes - anything reported	Adverse event reports will not be derived from PRO data, and safety analyses will not be performed using PRO data. However, if any PRO responses suggestive of a possible adverse event are identified during site review of the PRO data, the investigator will determine whether the criteria for an adverse event have been met and, if so, will report the event on the Adverse Event eCRF.
NCT01236716		2010	Z Wang, C Huang, JJ Yang, Y Song, Y Cheng, GY Chen, HH Yan, XS Ben, BC Wang, CR Xu, BY Jiang, Q Zhou, HJ Chen, YL Wu	A randomised phase II clinical trial of nab-paclitaxel and carboplatin compared with gemcitabine and carboplatin as first-line therapy in advanced squamous cell lung carcinoma (C-TONG1002).	2019					none		0	II	lung			chemotherapy							active comparator	exploratory (including not defined)		FACIT	127	119	no blinding, open label	mainly metastatic/advanced	Yes - protocol found	No - not reported									Not reported	No - nothing reported
NCT02131064		2014	SA Hurvitz, M Martin, KH Jung, CS Huang, N Harbeck, V Valero, D Stroyakovskiy, H Wildiers, M Campone, JF Boileau, PA Fasching, K Afenjar, G Spera, V Lopez-Valverde, C Song, P Trask, T Boulet, JA Sparano, WF Symmans, AM Thompson, D Slamon	Neoadjuvant Trastuzumab Emtansine and Pertuzumab in Human Epidermal Growth Factor Receptor 2-Positive Breast Cancer: Three-Year Outcomes From the Phase III KRISTINE Study.	2019					none		1	III	breast				targeted therapy						active comparator	secondary	EORTC questionnaires (QLQ-C30 and/or disease-specific modules)		444	444	no blinding, open label	both	Yes - protocol found	Yes - but reported only in the protocol	electronic PRO assessment only			Completing on a provisioned device					Site-based (ie, at the study sites only)	Yes - anything reported	Adverse event reports will not be derived from PRO data. However, if any patient responses suggestive of a possible adverse event are identified during site review of the PRO questionnaires, site staff will alert the investigator, who will determine if the criteria for an adverse event have been met and will document the outcome of this assessment in the patient's medical record per site practice…
NCT01558921	EudraCT 2010-023957-12	2012	RR Bahadoer, EA Dijkstra, B van Etten, CAM Marijnen, H Putter, EM Kranenbarg, AGH Roodvoets, ID Nagtegaal, RGH Beets-Tan, LK Blomqvist, T Fokstuen, AJ Ten Tije, J Capdevila, MP Hendriks, I Edhemovic, A Cervantes, PJ Nilsson, B Glimelius, CJH van de Velde, GAP Hospers,	Short-course radiotherapy followed by chemotherapy before total mesorectal excision (TME) versus preoperative chemoradiotherapy, TME, and optional adjuvant chemotherapy in locally advanced rectal cancer (RAPIDO): a randomised, open-label, phase 3 trial.	2021						RAPIDO trial	0	III	colorectal	surgery	radiotherapy	chemotherapy							active comparator	exploratory (including not defined)	EORTC questionnaires (QLQ-C30 and/or disease-specific modules)		920	653	not reported	mainly non-metastatic/local	Yes - protocol found	Yes - reported in both publication and protocol	Paper-pencil only								Field-based (ie, remote)	No - nothing reported
NCT03908528		2019	RH Werida, RA Elshafiey, A Ghoneim, S Elzawawy, TM Mostafa	Role of alpha-lipoic acid in counteracting paclitaxel- and doxorubicin-induced toxicities: a randomized controlled trial in breast cancer patients.	2022					none		0	not reported	breast								alpha-lipoic acid (ALA)	placebo-controlled		primary		FACIT	72	64	yes, double blinded	both	No - no protocol found	No - not reported									Not reported	No - nothing reported
NCT00087178		2005	PA Ganz, H Bandos, CE Geyer Jr, A Robidoux, AHG Paterson, J Polikoff, L Baez-Diaz, AM Brufsky, L Fehrenbacher, AW Parsons, PJ Ward, L Provencher, JT Hamm, PJ Stella, RL Carolla, RG Margolese, HR Shibata, EA Perez, N Wolmark	Behavioral and health outcomes from the NRG Oncology/NSABP B-36 trial comparing two different adjuvant therapy regimens for early-stage node-negative breast cancer.	2022					none		1	III	breast			chemotherapy							active comparator	secondary		FACIT	2722	1357	no blinding, open label	mainly non-metastatic/local	No - no protocol found	No - not reported									Not reported	No - nothing reported
NCT02675231		2016	SM Tolaney, AM Wardley, S Zambelli, JF Hilton, TA Troso-Sandoval, F Ricci, SA Im, SB Kim, SR Johnston, A Chan, S Goel, K Catron, SC Chapman, GL Price, Z Yang, MC Gainford, F André	Abemaciclib plus trastuzumab with or without fulvestrant versus trastuzumab plus standard-of-care chemotherapy in women with hormone receptor-positive, HER2-positive advanced breast cancer (monarcHER): a randomised, open-label, phase 2 trial.	2020					none		1	II	breast					hormonal therapy					active comparator	secondary	EORTC questionnaires (QLQ-C30 and/or disease-specific modules)		237	237	no blinding, open label	mainly metastatic/advanced	Yes - protocol found	Yes - but reported only in the protocol	Paper-pencil only								Site-based (ie, at the study sites only)	No - nothing reported
NCT02151981		2014	J Singh, S Bourke, M Dyer, N Devlin, L Longworth	An Analysis of 5-Level Version of EQ-5D Adjusting for Treatment Switching: The Case of Patients With Epidermal Growth Factor Receptor T790M-Positive Nonsmall Cell Lung Cancer Treated With Osimertinib.	2022					none		1	III	lung				targeted therapy						active comparator	exploratory (including not defined)	EORTC questionnaires (QLQ-C30 and/or disease-specific modules)		419	331	no blinding, open label	mainly metastatic/advanced	Yes - protocol found	Yes - but reported only in the protocol	electronic PRO assessment only			Completing on a provisioned device					Site-based (ie, at the study sites only)	No - nothing reported
			M Vejlgaard, SL Maibom, UN Joensen, PO Thind, M Rohrsted, EK Aasvang, H Kehlet, MA Røder	Quality of life and secondary outcomes for open versus robot-assisted radical cystectomy: a double-blinded, randomised feasibility trial.	2022					none		0	not reported	bladder	surgery									active comparator	secondary	EORTC questionnaires (QLQ-C30 and/or disease-specific modules)		50	50	yes, double-blinded	mainly non-metastatic/local	Yes - protocol found	No - not reported									Not reported	No - nothing reported
NCT02886026		2016	GL Pedersen, MS Erikson, K Mogensen, S Rosthøj, GG Hermann	Outpatient Photodynamic Diagnosis-guided Laser Destruction of Bladder Tumors Is as Good as Conventional Inpatient Photodynamic Diagnosis-guided Transurethral Tumor Resection in Patients with Recurrent Intermediate-risk Low-grade Ta Bladder Tumors. A Prospective Randomized Noninferiority Clinical Trial.	2023					none		0	not reported	bladder	surgery									active comparator	secondary	EORTC questionnaires (QLQ-C30 and/or disease-specific modules)		206	176	no blinding, open label	mainly non-metastatic/local	No - no protocol found	No - not reported									Not reported	No - nothing reported
NCT00653848		2008	M Lehtonen, J Sormunen, M Hjälm-Eriksson, C Thellenberg-Karlsson, T Huttunen, C Ginman, PL Kellokumpu-Lehtinen,	Health-related Quality of Life in Intermediate- or High-risk Patients Treated With Radical External Radiotherapy and Adjuvant Docetaxel for Localized Prostate Cancer: A Randomized, Phase III SPCG-13 Study.	2022					none		0	III	prostate			chemotherapy							active comparator	secondary		FACIT	376	357	no blinding, open label	mainly non-metastatic/local	No - no protocol found	No - not reported									Not reported	No - nothing reported
NCT01622361		2012	HJ Kim, WC Noh, ES Lee, YS Jung, LS Kim, W Han, SJ Nam, G- Gong, HJ Kim, SH Ahn	Efficacy of neoadjuvant endocrine therapy compared with neoadjuvant chemotherapy in pre-menopausal patients with oestrogen receptor-positive and HER2-negative, lymph node-positive breast cancer.	2020					none		0	III	breast			chemotherapy							active comparator	secondary	EORTC questionnaires (QLQ-C30 and/or disease-specific modules)		187	172	no blinding, open label	mainly non-metastatic/local	No - no protocol found	No - not reported									Not reported	No - nothing reported
NCT01654146	ISRCTN10356387	2012	SP Blagden, AD Cook, C Poole, L Howells, IA McNeish, A Dean, JW Kim, DM O'Donnell, J Hook, EC James, IR White, T Perren, R Lord, G Dark, HM Earl, M Hall, R Kaplan, JA Ledermann, AR Clamp	Weekly platinum-based chemotherapy versus 3-weekly platinum-based chemotherapy for newly diagnosed ovarian cancer (ICON8): quality-of-life results of a phase 3, randomised, controlled trial.	2020						GCIG	0	III	gyn			chemotherapy							active comparator	secondary	EORTC questionnaires (QLQ-C30 and/or disease-specific modules)		1566	1438	no blinding, open label	both	Yes - protocol found	Yes - but reported only in the publication	Paper-pencil only								Site-based (ie, at the study sites only)	No - nothing reported
NCT02163694		2014	V Diéras, HS Han, B Kaufman, H Wildiers, M Friedlander, JP Ayoub, SL Puhalla, I Bondarenko, M Campone, EH Jakobsen, M Jalving, C Oprean, M Palácová, YH Park, Y Shparyk, E Yañez, N Khandelwal, MG Kundu, M Dudley, CK Ratajczak, D Maag, BK Arun	Veliparib with carboplatin and paclitaxel in BRCA-mutated advanced breast cancer (BROCADE3): a randomised, double-blind, placebo-controlled, phase 3 trial.	2020					none		1	III	breast				targeted therapy					placebo-controlled		exploratory (including not defined)	EORTC questionnaires (QLQ-C30 and/or disease-specific modules)		513		yes, double blinded	mainly metastatic/advanced	Yes - protocol found	Yes - but reported only in the protocol	Mixed-mode assessment (paper-pencil and non-automated telephone interviews)	No evidence for equivalence of modes in protocol or publication							Site-based (ie, at the study sites only)	No - nothing reported
	2015–000658-39	2015	D Oliva, BÅ Andersson, L Shamoun, N Lewin, MP Nilsson, EB Schildt, L Fust, U Åsenlund, G Sellerstam, E Elinder, L Sharp, F Lewin	Single Nucleotide Polymorphism Directed Antiemetic Treatment in Women With Breast Cancer Treated With Neo- or Adjuvant Chemotherapy: A Randomised Multicentre Phase II Study. (EudraCT: 2015-000658-39).	2023					none		0	II	breast								supportive care medication		active comparator	secondary	EORTC questionnaires (QLQ-C30 and/or disease-specific modules)		188	181	no blinding, open label	both	No - no protocol found	Yes - but reported only in the publication	Paper-pencil only								Field-based (ie, remote)	No - nothing reported
NCT02176369		2014	M Platania, F Pasini, L Porcu, M Boeri, F Verderame, Y Modena, A Del Conte, F Nichetti, MC Garassino, A Martinetti, E Sottotetti, L Cavanna, E Vattemi, D Pozzessere, A Bertolini, L Irtelli, C Verri, G Sozzi, C Proto, U Pastorino, V Torri, AP Fraccon, F Spinnato, D Signorelli, G Lo Russo, A Tuzi, R Gallucci, S Cinieri, M Mencoboni, P Antonelli, L Giacomelli, F de Braud	Oral maintenance metronomic vinorelbine versus best supportive care in advanced non-small-cell lung cancer after platinum-based chemotherapy: The MA.NI.LA. multicenter, randomized, controlled, phase II trial.	2019		National Cancer Institute (NCI)					0	II	lung			chemotherapy							active comparator	secondary	EORTC questionnaires (QLQ-C30 and/or disease-specific modules)		120	119	no blinding, open label	mainly metastatic/advanced	No - no protocol found	No - not reported									Not reported	No - nothing reported
NCT03511664		2018	O Sartor, J de Bono, KN Chi, K Fizazi, K Herrmann, K Rahbar, ST Tagawa, LT Nordquist, N Vaishampayan, G El-Haddad, CH Park, TM Beer, A Armour, WJ Pérez-Contreras, M DeSilvio, E Kpamegan, G Gericke, RA Messmann, MJ Morris, BJ Krause,	Lutetium-177-PSMA-617 for Metastatic Castration-Resistant Prostate Cancer.	2021					none		1	III	prostate		radiotherapy								active comparator	secondary		FACIT	831	581	no blinding, open label	mainly metastatic/advanced	Yes - protocol found	Yes - reported in both publication and protocol	electronic PRO assessment only		ePRO modality not specified further						Site-based (ie, at the study sites only)	No - nothing reported
NCT03409614		2018	M Gogishvili, T Melkadze, T Makharadze, D Giorgadze, M Dvorkin, K Penkov, K Laktionov, G Nemsadze, M Nechaeva, I Rozhkova, E Kalinka, C Gessner, B Moreno-Jaime, R Passalacqua, S Li, K McGuire, M Kaul, A Paccaly, RGW Quek, B Gao, F Seebach, DM Weinreich, GD Yancopoulos, I Lowy, G Gullo, P Rietschel	Cemiplimab plus chemotherapy versus chemotherapy alone in non-small cell lung cancer: a randomized, controlled, double-blind phase 3 trial.	2022					none		1	III	lung						immunotherapy				active comparator	secondary	EORTC questionnaires (QLQ-C30 and/or disease-specific modules)		466	466	yes, double-blinded	mainly metastatic/advanced	Yes - protocol found	Yes - but reported only in the publication	Paper-pencil only								Not reported	No - nothing reported
NCT01905657		2013	F Barlesi, EB Garon, DW Kim, E Felip, JY Han, JH Kim, MJ Ahn, MJ Fidler, MA Gubens, G de Castro Jr, V Surmont, Q Li, AC Deitz, GM Lubiniecki, RS Herbst	Health-Related Quality of Life in KEYNOTE-010: a Phase II/III Study of Pembrolizumab Versus Docetaxel in Patients With Previously Treated Advanced, Programmed Death Ligand 1-Expressing NSCLC.	2019					none		1	III	lung						immunotherapy				active comparator	exploratory (including not defined)	EORTC questionnaires (QLQ-C30 and/or disease-specific modules)		1034	578	no blinding, open label	mainly metastatic/advanced	Yes - protocol found	Yes - reported in both publication and protocol	electronic PRO assessment only		ePRO modality not specified further						Site-based (ie, at the study sites only)	No - nothing reported
NCT02004184		2013	TO Halvorsen, K Stokke, KT Killingberg, SX Raj, S Sørhaug, OT Brustugun, Ø Fløtten, N Helbekkmo, K Hornslien, T Madebo, S Fluge, BH Grønberg	Randomized phase III trial comparing switch-maintenance pemetrexed with observation followed by pemetrexed at progression in advanced NSCLC.	2020					none		0	III	lung			chemotherapy							active comparator	secondary	EORTC questionnaires (QLQ-C30 and/or disease-specific modules)		106	88	no blinding, open label	mainly metastatic/advanced	No - no protocol found	Yes - but reported only in the publication	Paper-pencil only								Both site-based and field-based	No - nothing reported
NCT03358875		2017	C Zhou, D Huang, Y Fan, X Yu, Y Liu, Y Shu, Z Ma, Z Wang, Y Cheng, J Wang, S Hu, Z Liu, E Poddubskaya, U Disel, A Akopov, M Dvorkin, W Zheng, Y Ma, Y Wang, S Li, C Yu, G Rivalland	Tislelizumab Versus Docetaxel in Patients With Previously Treated Advanced NSCLC (RATIONALE-303): A Phase 3, Open-Label, Randomized Controlled Trial.	2023					none		1	III	lung						immunotherapy				active comparator	secondary	EORTC questionnaires (QLQ-C30 and/or disease-specific modules)		805	784	no blinding, open label	mainly metastatic/advanced	Yes - protocol found	No - not reported									Site-based (ie, at the study sites only)	No - nothing reported
NCT03663205		2018	S Lu, Y Yu, G Barnes, X Qiu, Y Bao, B Tang	Examining the Impact of Tislelizumab Added to Chemotherapy on Health-Related Quality-of-Life Outcomes in Previously Untreated Patients With Nonsquamous Non-Small Cell Lung Cancer.						none		1	III	lung						immunotherapy				active comparator	secondary	EORTC questionnaires (QLQ-C30 and/or disease-specific modules)		334	332	no blinding, open label	mainly metastatic/advanced	No - no protocol found	No - not reported									Site-based (ie, at the study sites only)	No - nothing reported
NCT00309985		2006	AK Morgans, YH Chen, DF Jarrard, M Carducci, G Liu, M Eisenberger, ER Plimack, A Bryce, JA Garcia, R Dreicer, NJ Vogelzang, J Picus, D Shevrin, M Hussain, RS DiPaola, D Cella, CJ Sweeney,	Association between baseline body mass index and survival in men with metastatic hormone-sensitive prostate cancer: ECOG-ACRIN CHAARTED E3805.	2022		National Cancer Institute (NCI)		Eastern Cooperative Oncology Group (ECOG)			0	III	prostate			chemotherapy							active comparator	secondary		FACIT	790	703	no blinding, open label	mainly metastatic/advanced	Yes - protocol found	Yes - but reported only in the protocol	Mixed-mode assessment (paper-pencil and non-automated telephone interviews)	No evidence for equivalence of modes in protocol or publication							Both site-based and field-based	No - nothing reported
NCT02677896		2016	AJ Armstrong, RZ Szmulewitz, DP Petrylak, J Holzbeierlein, A Villers, A Azad, A Alcaraz, B Alekseev, T Iguchi, ND Shore, B Rosbrook, J Sugg, B Baron, L Chen, A Stenzl	ARCHES: A Randomized, Phase III Study of Androgen Deprivation Therapy With Enzalutamide or Placebo in Men With Metastatic Hormone-Sensitive Prostate Cancer.	2019					none		1	III	prostate					hormonal therapy				placebo-controlled		secondary	EORTC questionnaires (QLQ-C30 and/or disease-specific modules)	FACIT	1150	1150	yes, double-blinded	mainly metastatic/advanced	Yes - protocol found	No - not reported									Not reported	No - nothing reported
NCT02094573		2014	WR Lenderking, H Lin, RM Speck, Y Zhu, H Huang, J Huang, D Kerstein, CJ Langer	Patient-reported outcomes and quality of life in advanced ALK+ non-small-cell lung cancer trial of brigatinib (ALTA).	2019					none		1	II	lung				targeted therapy				dose-finding		active comparator	exploratory (including not defined)	EORTC questionnaires (QLQ-C30 and/or disease-specific modules)		222	208	no blinding, open label	mainly metastatic/advanced	No - no protocol found	No - not reported									Not reported	No - nothing reported
NCT01405586; NCT01656551	EudraCT 2009-013540-36; EudraCT 2012-000164-25	2011	A Morabito, MC Piccirillo, P Maione, A Luciani, L Cavanna, L Bonanno, V Filipazzi, S Leo, S Cinieri, F Morgillo, MA Burgio, D Ferrara, F Rosetti, R Bianco, F Artioli, D Cortinovis, V Gebbia, V Fregoni, M Mencoboni, C Sandomenico, A Rossi, A Montanino, A Manzo, G Rocco, L Arenare, G Daniele, S Signoriello, C Gallo, F Perrone, C Gridelli	Effect on quality of life of cisplatin added to single-agent chemotherapy as first-line treatment for elderly patients with advanced non-small cell lung cancer: Joint analysis of MILES-3 and MILES-4 randomised phase 3 trials.	2019		National Cancer Institute (NCI)					0	III	lung			chemotherapy							active comparator	secondary	EORTC questionnaires (QLQ-C30 and/or disease-specific modules)		531	458	no blinding, open label	mainly metastatic/advanced	Yes - protocol found	No - not reported									Not reported	No - nothing reported
NCT01774721		2013	J Paty, R Sandin, A Reisman, YL Wu, MR Migliorino, X Zhou, Y Cheng, KH Lee, K Nakagawa, S Niho, J Corral, A Płużański, R Linke, O Meyers, TS Mok	The patient's perspective on treatment with dacomitinib: patient-reported outcomes from the Phase III trial ARCHER 1050.	2021					none		1	III	lung				targeted therapy						active comparator	secondary	EORTC questionnaires (QLQ-C30 and/or disease-specific modules)		452	448	no blinding, open label	mainly metastatic/advanced	Yes - protocol found	No - not reported									Site-based (ie, at the study sites only)	No - nothing reported
NCT02775435		2016	J Mazieres, D Kowalski, A Luft, D Vicente, A Tafreshi, M Gümüş, K Laktionov, B Hermes, I Cicin, J Rodríguez-Cid, J Wilson, T Kato, R Ramlau, S Novello, S Reddy, HG Kopp, B Piperdi, X Li, T Burke, L Paz-Ares	Health-Related Quality of Life With Carboplatin-Paclitaxel or nab-Paclitaxel With or Without Pembrolizumab in Patients With Metastatic Squamous Non-Small-Cell Lung Cancer.	2020					none		1	III	lung						immunotherapy			placebo-controlled		exploratory (including not defined)	EORTC questionnaires (QLQ-C30 and/or disease-specific modules)		559	518	yes, double-blinded	mainly metastatic/advanced	Yes - protocol found	Yes - reported in both publication and protocol	electronic PRO assessment only			Completing on a provisioned device					Site-based (ie, at the study sites only)	No - nothing reported
NCT01672892		2012	AR Yeung, S Deshmukh, AH Klopp, KM Gil, L Wenzel, SN Westin, AA Konski, DK Gaffney, W Small Jr, JS Thompson, DE Doncals, GHC Cantuaria, DP D'Souza, A Chang, V Kundapur, DS Mohan, ML Haas, YB Kim, CL Ferguson, SL Pugh, LA Kachnic, DW Bruner	Intensity-Modulated Radiation Therapy Reduces Patient-Reported Chronic Toxicity Compared With Conventional Pelvic Radiation Therapy: Updated Results of a Phase III Trial.	2022		National Cancer Institute (NCI)				NRG Oncology	0	III	gyn		radiotherapy								active comparator	primary		FACIT	279	271	no blinding, open label	mainly non-metastatic/local	Yes - protocol found	No - not reported									Site-based (ie, at the study sites only)	No - nothing reported
	UMIN000006340	2011	Y Hosomi, S Morita, S Sugawara, T Kato, T Fukuhara, A Gemma, K Takahashi, Y Fujita, T Harada, K Minato, K Takamura, K Hagiwara, K Kobayashi, T Nukiwa, A Inoue,	Gefitinib Alone Versus Gefitinib Plus Chemotherapy for Non-Small-Cell Lung Cancer With Mutated Epidermal Growth Factor Receptor: NEJ009 Study.	2020						North-East Japan Study Group	0	II	lung			chemotherapy							active comparator	secondary	EORTC questionnaires (QLQ-C30 and/or disease-specific modules)		345	279	not reported	mainly metastatic/advanced	Yes - protocol found	Yes - but reported only in the protocol	Paper-pencil only								Both site-based and field-based	No - nothing reported
NCT02555657	2015-001020-27	2015	P Schmid, O Lipatov, SA Im, A Goncalves, E Muñoz-Couselo, KS Lee, K Tamura, L Testa, I Witzel, S Ohtani, N Turner, S Zambelli, N Harbeck, F Andre, R Dent, JA Mejia, X Zhou, A Haiderali, AM Nguyen, J Cortes, EP Winer	Impact of pembrolizumab versus chemotherapy on health-related quality of life in patients with metastatic triple-negative breast cancer: results from the phase 3 randomised KEYNOTE-119 study.	2023					none		1	III	breast								Immunotherapy		active comparator	secondary	EORTC questionnaires (QLQ-C30 and/or disease-specific modules)		622	370	no blinding, open label	mainly metastatic/advanced	Yes - protocol found	Yes - reported in both publication and protocol	electronic PRO assessment only		ePRO modality not specified further						Site-based (ie, at the study sites only)	No - nothing reported
NCT02578680		2015	MC Garassino, S Gadgeel, E Esteban, E Felip, G Speranza, M Domine, MJ Hochmair, S Powell, SY Cheng, HG Bischoff, N Peled, M Reck, R Hui, EB Garon, M Boyer, Z Wei, T Burke, MC Pietanza, D Rodríguez-Abreu	Patient-reported outcomes following pembrolizumab or placebo plus pemetrexed and platinum in patients with previously untreated, metastatic, non-squamous non-small-cell lung cancer (KEYNOTE-189): a multicentre, double-blind, randomised, placebo-controlled, phase 3 trial.	2020					none		1	III	lung						immunotherapy			placebo-controlled		exploratory (including not defined)	EORTC questionnaires (QLQ-C30 and/or disease-specific modules)		616	539	yes, double-blinded	mainly metastatic/advanced	Yes - protocol found	Yes - reported in both publication and protocol	electronic PRO assessment only			Completing on a provisioned device					Site-based (ie, at the study sites only)	No - nothing reported
NCT01405079		2011	J Zeng, WM Mao, QX Chen, TB Luo, YL Wu, Q Zhou, XN Yang, HH Yan, WZ Zhong, Q Wang, ST Xu, L Wu, Y Shen, YY Liu, C Chen, Y Cheng, L Xu, J Wang, K Fei, XF Li, J Li, C Huang, ZD Liu, S Xu, KN Chen, SD Xu, LX Liu, P Yu, BH Wang, HT Ma	Quality of life with adjuvant gefitinib versus vinorelbine plus cisplatin in patients with completely resected stage II-IIIA (N1-N2) EGFR-mutant non-small-cell lung cancer: Results from the ADJUVANT (CTONG1104) study.	2020					none		0	III	lung				targeted therapy						active comparator	secondary		FACIT	222	184	no blinding, open label	mainly non-metastatic/local	Yes - protocol found	Yes - but reported only in the publication	Paper-pencil only								Site-based (ie, at the study sites only)	No - nothing reported
NCT03392428		2018	MS Hofman, L Emmett, J Violet, A Y Zhang, NJ Lawrence, M Stockler, RJ Francis, A Iravani, S Williams, A Azad, A Martin, M McJannett, , ID Davis	TheraP: a randomized phase 2 trial of Lu-PSMA-617 theranostic treatment vs cabazitaxel in progressive metastatic castration-resistant prostate cancer (Clinical Trial Protocol ANZUP 1603).	2019						Australasian Radiopharmaceutical Trials Network (ARTnet), Australian and New Zealand Urogenital and Prostate Cancer Trials Group	0	II	prostate								theranostics		active comparator	secondary	EORTC questionnaires (QLQ-C30 and/or disease-specific modules)		200	176	no blinding, open label	mainly metastatic/advanced	Yes - protocol found	No - not reported									Not reported	No - nothing reported
NCT02387099		2015	M Schmidt, K Lübbe, T Decker, M Thill, L Bauer, V Müller, T Link, J Furlanetto, M Reinisch, C Mundhenke, O Hoffmann, MO Zahn, L Müller, C Denkert, M van Mackelenbergh, PA Fasching, N Burchardi, V Nekljudova, S Loibl	A multicentre, randomised, double-blind, phase II study to evaluate the tolerability of an induction dose escalation of everolimus in patients with metastatic breast cancer (DESIREE).	2022						German Breast Group	1	II	breast				targeted therapy						active comparator	secondary		FACIT	160	147	yes, double blinded	mainly metastatic/advanced	No - no protocol found	No - not reported									Not reported	No - nothing reported
NCT02041845		2014	KT Killingberg, BH Grønberg, M Slaaen, Ø Kirkevold, TO Halvorsen	Treatment Outcomes of Older Participants in a Randomized Trial Comparing Two Schedules of Twice-Daily Thoracic Radiotherapy in Limited-Stage SCLC.	2023					none		0	II	lung		radiotherapy								active comparator	secondary	EORTC questionnaires (QLQ-C30 and/or disease-specific modules)		170	124	no blinding, open label	mainly metastatic/advanced	No - no protocol found	Yes - but reported only in the publication	Paper-pencil only								Not reported	No - nothing reported
NCT01642251		2012	LE Steffen McLouth, F Zhao, TK Owonikoko, JL Feliciano, NA Mohindra, SE Dahlberg, JL Wade 3rd, G Srkalovic, BW Lash, JW Leach, TA Leal, C Aggarwal, D Cella, SS Ramalingam, LI Wagner	Patient-reported tolerability of veliparib combined with cisplatin and etoposide for treatment of extensive stage small cell lung cancer: Neurotoxicity and adherence data from the ECOG ACRIN cancer research group E2511 phase II randomized trial.	2020		National Cancer Institute (NCI)		Eastern Cooperative Oncology Group (ECOG)			0	II	lung				targeted therapy					placebo-controlled		secondary		FACIT	128	123	yes, double-blinded	mainly metastatic/advanced	No - no protocol found	Yes - but reported only in the publication	Paper-pencil only								Not reported	No - nothing reported
	UMIN000017069	2015	H Saito, T Fukuhara, N Furuya, K Watanabe, S Sugawara, S Iwasawa, Y Tsunezuka, O Yamaguchi, M Okada, K Yoshimori, I Nakachi, A Gemma, K Azuma, F Kurimoto, Y Tsubata, Y Fujita, H Nagashima, G Asai, S Watanabe, M Miyazaki, K Hagiwara, T Nukiwa, S Morita, K Kobayashi, M Maemondo	Erlotinib plus bevacizumab versus erlotinib alone in patients with EGFR-positive advanced non-squamous non-small-cell lung cancer (NEJ026): interim analysis of an open-label, randomised, multicentre, phase 3 trial.	2019					none		0	III	lung				targeted therapy						active comparator	secondary	EORTC questionnaires (QLQ-C30 and/or disease-specific modules)		228		no blinding, open label	mainly metastatic/advanced	No - no protocol found	No - not reported									Not reported	No - nothing reported
NCT02125461	EudraCT 2014-000336-42	2014	R Hui, M Özgüroğlu, A Villegas, D Daniel, D Vicente, S Murakami, T Yokoi, A Chiappori, KH Lee, M de Wit, BC Cho, JE Gray, A Rydén, L Viviers, L Poole, Y Zhang, PA Dennis, SJ Antonia	Patient-reported outcomes with durvalumab after chemoradiotherapy in stage III, unresectable non-small-cell lung cancer (PACIFIC): a randomised, controlled, phase 3 study.	2019					none		1	III	lung						immunotherapy			placebo-controlled		secondary	EORTC questionnaires (QLQ-C30 and/or disease-specific modules)		713	706	yes, double-blinded	mainly non-metastatic/local	Yes - protocol found	Yes - reported in both publication and protocol	Paper-pencil only								Site-based (ie, at the study sites only)	No - nothing reported
NCT02824458		2016	H Zhao, W Yao, X Min, K Gu, G Yu, Z Zhang, J Cui, L Miao, L Zhang, X Yuan, Y Fang, X Fu, C Hu, X Zhu, Y Fan, Q Yu, G Wu, O Jiang, X Du, J Liu, W Gu, Z Hou, Q Wang, R Zheng, X Zhou, L Zhang	Apatinib Plus Gefitinib as First-Line Treatment in Advanced EGFR-Mutant NSCLC: The Phase III ACTIVE Study (CTONG1706).	2021					none		0	III	lung				targeted therapy					placebo-controlled		secondary	EORTC questionnaires (QLQ-C30 and/or disease-specific modules)		313	306	yes, double-blinded	mainly metastatic/advanced	Yes - protocol found	No - not reported									Not reported	No - nothing reported
NCT01972217		2013	F Saad, A Thiery-Vuillemin, P Wiechno, B Alekseev, N Sala, R Jones, I Kocak, VE Chiuri, J Jassem, A Fléchon, C Redfern, J Kang, J Burgents, C Gresty, A Degboe, NW Clarke	Patient-reported outcomes with olaparib plus abiraterone versus placebo plus abiraterone for metastatic castration-resistant prostate cancer: a randomised, double-blind, phase 2 trial.	2022					none		1	II	prostate				targeted therapy					placebo-controlled		exploratory (including not defined)		FACIT	142	142	yes, double-blinded	mainly metastatic/advanced	Yes - protocol found	Yes - reported in both publication and protocol	Paper-pencil only								Site-based (ie, at the study sites only)	No - nothing reported
NCT02142738		2014	M Reck, D Rodríguez-Abreu, AG Robinson, R Hui, T Csőszi, A Fülöp, M Gottfried, N Peled, A Tafreshi, S Cuffe, M O'Brien, S Rao, K Hotta, K Vandormael, A Riccio, J Yang, MC Pietanza, JR Brahmer	Updated Analysis of KEYNOTE-024: Pembrolizumab Versus Platinum-Based Chemotherapy for Advanced Non-Small-Cell Lung Cancer With PD-L1 Tumor Proportion Score of 50% or Greater.	2019					none		1	III	lung						immunotherapy				active comparator	exploratory (including not defined)	EORTC questionnaires (QLQ-C30 and/or disease-specific modules)		305	282	no blinding, open label	mainly metastatic/advanced	Yes - protocol found	Yes - reported in both publication and protocol	electronic PRO assessment only		ePRO modality not specified further						Site-based (ie, at the study sites only)	No - nothing reported
NCT01844986		2013	M Friedlander, KN Moore, N Colombo, G Scambia, BG Kim, A Oaknin, A Lisyanskaya, GS Sonke, C Gourley, S Banerjee, A Oza, A González-Martín, C Aghajanian, WH Bradley, J Liu, C Mathews, F Selle, A Lortholary, ES Lowe, R Hettle, E Flood, E Parkhomenko, P DiSilvestro	Patient-centred outcomes and effect of disease progression on health status in patients with newly diagnosed advanced ovarian cancer and a BRCA mutation receiving maintenance olaparib or placebo (SOLO1): a randomised, phase 3 trial.	2021					none		1	III	gyn				targeted therapy					placebo-controlled		secondary		FACIT	391	391	yes, double-blinded	mainly non-metastatic/local	Yes - protocol found	Yes - but reported only in the protocol	Mixed-mode assessment (paper-pencil and non-automated telephone interviews)	No evidence for equivalence of modes in protocol or publication							Both site-based and field-based	No - nothing reported
NCT01874353	2013-001211-75	2013	F Trillsch, S Mahner, B Ataseven, R Asher, N Aryal, C Dubot, A Clamp, RT Penson, A Oza, A Amit, T Huzarski, A Casado, G Scambia, M Friedlander, N Colombo, K Fujiwara, GS Sonke, H Denys, ES Lowe, CK Lee, E Pujade-Lauraine	Efficacy and safety of olaparib according to age in BRCA1/2-mutated patients with recurrent platinum-sensitive ovarian cancer: Analysis of the phase III SOLO2/ENGOT-Ov21 study.	2022						ENGOT	1	III	gyn				targeted therapy					placebo-controlled		secondary		FACIT	295		yes, double-blinded	mainly metastatic/advanced	Yes - protocol found	Yes - but reported only in the protocol	Mixed-mode assessment (paper-pencil and non-automated telephone interviews)	No evidence for equivalence of modes in protocol or publication							Both site-based and field-based	No - nothing reported
NCT02000622	2013-005137-20	2013	E Senkus, S Delaloge, SM Domchek, P Conte, SA Im, B Xu, A Armstrong, N Masuda, A Fielding, M Robson, N Tung	Olaparib efficacy in patients with germline BRCA-mutated, HER2-negative metastatic breast cancer: Subgroup analyses from the phase III OlympiAD trial.	2023					none		1	III	breast				targeted therapy						active comparator	secondary	EORTC questionnaires (QLQ-C30 and/or disease-specific modules)		302	296	no blinding, open label	mainly metastatic/advanced	Yes - protocol found	Yes - reported in both publication and protocol	Paper-pencil only								Site-based (ie, at the study sites only)	No - nothing reported
			P Chen, J Li, J Gui, C Liu, Y Wang, G Zhang, D Kuai, Y Wu, Z Liu, C Zuo, Z Lv, YB ZhangLi, X Liu	Efficacy and safety of Re-HEDP in lung cancer patients with bone metastases: a randomized, multicenter, multiple-dose phase IIa study.	2021					none		0	II	lung							pain intervention			active comparator	primary	EORTC questionnaires (QLQ-C30 and/or disease-specific modules)		54	54	yes, single blinded	mainly metastatic/advanced	No - no protocol found	No - not reported									Not reported	No - nothing reported
NCT02296125		2014	H Brown, J Vansteenkiste, K Nakagawa, M Cobo, T John, C Barker, A Kohlmann, A Todd, M Saggese, J Chmielecki, A Markovets, M Scott, SS Ramalingam	Programmed Cell Death Ligand 1 Expression in Untreated EGFR Mutated Advanced NSCLC and Response to Osimertinib Versus Comparator in FLAURA.	2020					none		1	III	lung				targeted therapy						active comparator	secondary	EORTC questionnaires (QLQ-C30 and/or disease-specific modules)		556	556	yes, double-blinded	mainly metastatic/advanced	Yes - protocol found	Yes - reported in both publication and protocol	electronic PRO assessment only		ePRO modality not specified further						Not reported	No - nothing reported
NCT02041845		2014	KT Killingberg, TO Halvorsen, Ø Fløtten, OT Brustugun, SW Langer, J Nyman, K Hornslien, T Madebo, T Schytte, S Risum, G Tsakonas, J Engleson, BH Grønberg	Patient-reported health-related quality of life from a randomized phase II trial comparing standard-dose with high-dose twice daily thoracic radiotherapy in limited stage small-cell lung cancer.	2022					none		0	II	lung		radiotherapy								active comparator	secondary	EORTC questionnaires (QLQ-C30 and/or disease-specific modules)		170	123	no blinding, open label	mainly non-metastatic/local	No - no protocol found	Yes - but reported only in the publication	Paper-pencil only								Both site-based and field-based	No - nothing reported
			M Pérol, N Pavlakis, E Levchenko, M Platania, J Oliveira, S Novello, R Chiari, T Moran, E Mitry, E Nüesch, T Liu, B Balas, K Konopa, S Peters	Patient-reported outcomes from the randomized phase III ALEX study of alectinib versus crizotinib in patients with ALK-positive non-small-cell lung cancer.	2019					none		1	III	lung				targeted therapy						active comparator	exploratory (including not defined)	EORTC questionnaires (QLQ-C30 and/or disease-specific modules)		303	197	no blinding, open label	mainly metastatic/advanced	Yes - protocol found	Yes - reported in both publication and protocol	electronic PRO assessment only			Completing on a provisioned device					Field-based (ie, remote)	No - nothing reported
NCT00651456		2008	G Eberst, A Anota, A Scherpereel, J Mazieres, J Margery, L Greillier, C Audigier-Valette, D Moro-Sibilot, O Molinier, H Léna, F Rivière, I Monnet, V Gounant, H Janicot, R Gervais, C Locher, E Charton, F Morin, G Zalcman, V Westeel,	Health-Related Quality of Life Impact from Adding Bevacizumab to Cisplatin-Pemetrexed in Malignant Pleural Mesothelioma in the MAPS IFCT-GFPC-0701 Phase III Trial.	2019						French Cooperative Thoracic Intergroup	0	III	lung				targeted therapy						active comparator	secondary	EORTC questionnaires (QLQ-C30 and/or disease-specific modules)		448	425	no blinding, open label	mainly metastatic/advanced	No - no protocol found	Yes - but reported only in the publication	Paper-pencil only								Site-based (ie, at the study sites only)	No - nothing reported
NCT01684878		2012	D Lorusso, F Hilpert, A González Martin, J Rau, P Ottevanger, E Greimel, HJ Lück, F Selle, N Colombo, JR Kroep, MR Mirza, R Berger, B Pardo, EM Grischke, D Berton-Rigaud, J Martinez-Garcia, I Vergote, A Redondo, A Cardona, L Bastière-Truchot, A du Bois, C Kurzeder,	Patient-reported outcomes and final overall survival results from the randomized phase 3 PENELOPE trial evaluating pertuzumab in low tumor human epidermal growth factor receptor 3 (HER3) mRNA-expressing platinum-resistant ovarian cancer.	2019		National Cancer Institute (NCI)				AGO, GEICO, DGOG, GINECO, MaNGO, NSGO, AGO-Austria, ENGOT	1	III	gyn				targeted therapy					placebo-controlled		secondary	EORTC questionnaires (QLQ-C30 and/or disease-specific modules)	FACIT	156	156	yes, double-blinded	both	No - no protocol found	No - not reported									Site-based (ie, at the study sites only)	No - nothing reported
			D Chase, HQ Huang, BJ Monk, LM Ramondetta, RT Penson, K Gil, LM Landrum, M Leitao, A Oaknin, WK Huh, HL Pulaski, K Robison, SR Guntupalli, D Richardson, R Salani, MW Sill, LB Wenzel, KS Tewari	Patient-reported outcomes at discontinuation of anti-angiogenesis therapy in the randomized trial of chemotherapy with bevacizumab for advanced cervical cancer: an NRG Oncology Group study.	2020		National Cancer Institute (NCI)					0	III	gyn				targeted therapy						active comparator	exploratory (including not defined)		FACIT	227	184	not reported	mainly metastatic/advanced	Yes - protocol found	No - not reported									Site-based (ie, at the study sites only)	No - nothing reported
NCT00039338	EudraCT200800339652	2005	GG Kenter, S Greggi, I Vergote, D Katsaros, J Kobierski, H van Doorn, F Landoni, J van der Velden, N Reed, C Coens, I van Luijk, N Colombo, EV Steen-Banasik, N Ottevanger, A Casado,	Randomized Phase III Study Comparing Neoadjuvant Chemotherapy Followed by Surgery Versus Chemoradiation in Stage IB2-IIB Cervical Cancer: EORTC-55994.	2023	EORTC						0	III	gyn	surgery	radiotherapy								active comparator	secondary	EORTC questionnaires (QLQ-C30 and/or disease-specific modules)		626		no blinding, open label	mainly non-metastatic/local	Yes - protocol found	Yes - but reported only in the protocol	Paper-pencil only								Site-based (ie, at the study sites only)	No - nothing reported
NCT03088540		2017	A Sezer, S Kilickap, M Gümüş, I Bondarenko, M Özgüroğlu, M Gogishvili, HM Turk, I Cicin, D Bentsion, O Gladkov, P Clingan, V Sriuranpong, N Rizvi, B Gao, S Li, S Lee, K McGuire, CI Chen, T Makharadze, S Paydas, M Nechaeva, F Seebach, DM Weinreich, GD Yancopoulos, G Gullo, I Lowy, P Rietschel	Cemiplimab monotherapy for first-line treatment of advanced non-small-cell lung cancer with PD-L1 of at least 50%: a multicentre, open-label, global, phase 3, randomised, controlled trial.	2021					none		1	III	lung						immunotherapy				active comparator	secondary	EORTC questionnaires (QLQ-C30 and/or disease-specific modules)		710	696	no blinding, open label	mainly metastatic/advanced	Yes - protocol found	No - not reported									Site-based (ie, at the study sites only)	No - nothing reported
NCT03033511		2017	ML Johnson, Z Zvirbule, K Laktionov, A Helland, BC Cho, V Gutierrez, B Colinet, H Lena, M Wolf, M Gottfried, I Okamoto, C van der Leest, P Rich, JY Hung, C Appenzeller, Z Sun, D Maag, Y Luo, C Nickner, A Vajikova, P Komarnitsky, J Bar	Rovalpituzumab Tesirine as a Maintenance Therapy After First-Line Platinum-Based Chemotherapy in Patients With Extensive-Stage-SCLC: Results From the Phase 3 MERU Study.	2021					none		1	III	lung				targeted therapy					placebo-controlled		secondary	EORTC questionnaires (QLQ-C30 and/or disease-specific modules)		748	618	yes, double-blinded	mainly metastatic/advanced	Yes - protocol found	Yes - but reported only in the protocol	Mixed-mode assessment (ePRO and paper-pencil)	No evidence for equivalence of modes in protocol or publication		Completing on a provisioned device					Site-based (ie, at the study sites only)	No - nothing reported
NCT00058474		2005	PA Ganz, RD Hays, KL Spritzer, A Rogatko, CY Ko, LH Colangelo, A Arora, JO Hopkins, TL Evans, G Yothers	Health-related quality of life outcomes after neoadjuvant chemoradiotherapy for rectal cancer in NRG Oncology/NSABP R-04.	2022						NRG	0	III	colorectal			chemotherapy							active comparator	secondary		FACIT	1608	1373	no blinding, open label	both	No - no protocol found	Yes - but reported only in the publication	Mixed-mode assessment (paper-pencil and non-automated telephone interviews)	No evidence for equivalence of modes in protocol or publication							Site-based (ie, at the study sites only)	No - nothing reported
NCT02425891		2015	P Schmid, HS Rugo, S Adams, A Schneeweiss, CH Barrios, H Iwata, V Diéras, V Henschel, L Molinero, SY Chui, V Maiya, A Husain, EP Winer, S Loi, LA Emens,	Atezolizumab plus nab-paclitaxel as first-line treatment for unresectable, locally advanced or metastatic triple-negative breast cancer (IMpassion130): updated efficacy results from a randomised, double-blind, placebo-controlled, phase 3 trial.	2020		National Cancer Institute (NCI)					1	III	breast			chemotherapy	targeted therapy					placebo-controlled		secondary	EORTC questionnaires (QLQ-C30 and/or disease-specific modules)		902	902	yes, double blinded	mainly metastatic/advanced	Yes - protocol found	Yes - but reported only in the protocol	electronic PRO assessment only			Completing on a provisioned device					Both site-based and field-based	No - nothing reported
			AM Moeen, MA Faragallah, MA Zarzour, AA Elbehairy, HM Behnsawy	Ileal conduit versus single stoma uretero-cutanoustomy after radical cystectomy in patients ≥ 75 years; which technique is better? a prospective randomized comparative study.	2023					none		0	not reported	bladder	surgery									active comparator	primary		FACIT	100		no blinding, open label	mainly non-metastatic/local	No - no protocol found	No - not reported									Not reported	No - nothing reported
	UMIN000005449	2011	H Mukai, Y Uemura, H Akabane, T Watanabe, Y Park, M Takahashi, Y Sagara, R Nishimura, T Takashima, T Fujisawa, Y Hozumi, T Kawahara	Anthracycline-containing regimens or taxane versus S-1 as first-line chemotherapy for metastatic breast cancer.	2021					none		0	III	breast			chemotherapy							active comparator	secondary	EORTC questionnaires (QLQ-C30 and/or disease-specific modules)		230	154	no blinding, open label	mainly metastatic/advanced	No - no protocol found	No - not reported									Not reported	No - nothing reported
NCT00433511		2007	SM Rosenberg, A O'Neill, K Sepucha, KD Miller, CT Dang, DW Northfelt, GW Sledge, BP Schneider, AH Partridge	Quality of Life Following Receipt of Adjuvant Chemotherapy With and Without Bevacizumab in Patients With Lymph Node-Positive and High-Risk Lymph Node-Negative Breast Cancer.	2022		National Cancer Institute (NCI)		Eastern Cooperative Oncology Group (ECOG)			0	III	breast				targeted therapy					placebo-controlled		exploratory (including not defined)		FACIT	4994	455	yes, double blinded	both	Yes - protocol found	Yes - reported in both publication and protocol	Mixed-mode assessment (paper-pencil and non-automated telephone interviews)	Evidence for equivalence in protocol							Both site-based and field-based	No - nothing reported
NCT04059484	2018-004593-98	2019	SM Tolaney, A Chan, K Petrakova, S Delaloge, M Campone, H Iwata, PF Peddi, PA Kaufman, E De Kermadec, Q Liu, P Cohen, G Paux, L Wang, N Ternès, E Boitier, SA Im	AMEERA-3: Randomized Phase II Study of Amcenestrant (Oral Selective Estrogen Receptor Degrader) Versus Standard Endocrine Monotherapy in Estrogen Receptor-Positive, Human Epidermal Growth Factor Receptor 2-Negative Advanced Breast Cancer.	2023					none		1	II	breast					hormonal therapy					active comparator	secondary	EORTC questionnaires (QLQ-C30 and/or disease-specific modules)		290	259	no blinding, open label	mainly metastatic/advanced	Yes - protocol found	No - not reported									Not reported	No - nothing reported
NCT02005887		2013	S Dellapasqua, KP Gray, E Munzone, D Rubino, L Gianni, H Johansson, G Viale, K Ribi, J Bernhard, R Kammler, R Maibach, M Rabaglio-Poretti, B Ruepp, A Di Leo, AS Coates, RD Gelber, MM Regan, A Goldhirsch, M Colleoni,	Neoadjuvant Degarelix Versus Triptorelin in Premenopausal Patients Who Receive Letrozole for Locally Advanced Endocrine-Responsive Breast Cancer: A Randomized Phase II Trial.	2019						International Breast Cancer Study Group	0	II	breast					hormonal therapy					active comparator	secondary		FACIT	51	51	no blinding, open label	both	Yes - protocol found	Yes - but reported only in the protocol	Paper-pencil only								Both site-based and field-based	No - nothing reported
NCT01763710	EudraCT: 2012-002361-36	2013	E Ciruelos, M Apellániz-Ruiz, B Cantos, N Martinez-Jáñez, C Bueno-Muiño, MJ Echarri, S Enrech, JA Guerra, L Manso, T Pascual, C Dominguez, JF Gonzalo, JL Sanz, C Rodriguez-Antona, JM Sepúlveda	A Pilot, Phase II, Randomized, Open-Label Clinical Trial Comparing the Neurotoxicity of Three Dose Regimens of Nab-Paclitaxel to That of Solvent-Based Paclitaxel as the First-Line Treatment for Patients with Human Epidermal Growth Factor Receptor Type 2-Negative Metastatic Breast Cancer.	2019					none		0	II	breast			chemotherapy							active comparator	secondary	EORTC questionnaires (QLQ-C30 and/or disease-specific modules)		60	60	no blinding, open label	mainly metastatic/advanced	No - no protocol found	No - not reported									Not reported	No - nothing reported
NCT01855529		2013	M Beguinot, E Monrigal, F Kwiatkowski, A Ginzac, D Joly, G Gayraud, G Le Bouedec, P Gimbergues	Continuous Wound Infiltration With Ropivacaine After Mastectomy: A Randomized Controlled Trial.	2020					none		0	not reported	breast							pain intervention		placebo-controlled		secondary	EORTC questionnaires (QLQ-C30 and/or disease-specific modules)		150	95	yes, double blinded	both	No - no protocol found	No - not reported									Not reported	No - nothing reported
	EudraCT: 2012-003530-16	2012	M Aapro, M Ruiz-Borrego, R Hegg, B Kukielka-Budny, S Morales, S Cinieri, R Freitas-Junior, L Garcia-Estevez, E Szombara, GS Borges, R Passalacqua, H Hervieu, M Groc, G Villanova	Randomized phase II study evaluating weekly oral vinorelbine versus weekly paclitaxel in estrogen receptor-positive, HER2-negative patients with advanced breast cancer (NorBreast-231 trial).	2019					none		1	II	breast			chemotherapy							active comparator	secondary	EORTC questionnaires (QLQ-C30 and/or disease-specific modules)		131	97	no blinding, open label	mainly metastatic/advanced	No - no protocol found	No - not reported									Not reported	No - nothing reported
NCT02344940		2015	J Hong, J Huang, L Shen, S Zhu, W Gao, J Wu, O Huang, J He, L Zhu, W Chen, Y Li, X Chen, K Shen	A prospective, randomized study of Toremifene vs. tamoxifen for the treatment of premenopausal breast cancer: safety and genital symptom analysis.	2020					none		0	not reported	breast					hormonal therapy					active comparator	secondary	EORTC questionnaires (QLQ-C30 and/or disease-specific modules)		104		no blinding, open label	mainly non-metastatic/local	No - no protocol found	No - not reported									Not reported	No - nothing reported
NCT03778931	2018-002990-24	2018	A Bardia, P Aftimos, T Bihani, AT Anderson-Villaluz, J Jung, MG Conlan, VG Kaklamani	EMERALD: Phase III trial of elacestrant (RAD1901) vs endocrine therapy for previously treated ER+ advanced breast cancer.	2019					none		1	III	breast				targeted therapy						active comparator	secondary	EORTC questionnaires (QLQ-C30 and/or disease-specific modules)		477		no blinding, open label	mainly metastatic/advanced	Yes - protocol found	Yes - but reported only in the protocol	electronic PRO assessment only			Completing on a provisioned device					Site-based (ie, at the study sites only)	No - nothing reported
	EudraCT: 2011-004822-85	2011	CF Singer, G Pfeiler, M Hubalek, R Bartsch, H Stöger, A Pichler, E Petru, V Bjelic-Radisic, R Greil, M Rudas, MK Maria Tea, V Wette, AL Petzer, P Sevelda, D Egle, PC Dubsky, M Filipits, F Fitzal, R Exner, R Jakesz, M Balic, C Tinchon, Z Bago-Horvath, S Frantal, M Gnant,	Efficacy and safety of the therapeutic cancer vaccine tecemotide (L-BLP25) in early breast cancer: Results from a prospective, randomised, neoadjuvant phase II study (ABCSG 34).	2020						ABCSG	1	II	breast								immunotherapy		active comparator	secondary	EORTC questionnaires (QLQ-C30 and/or disease-specific modules)		400		not reported	mainly non-metastatic/local	No - no protocol found	No - not reported									Not reported	No - nothing reported
	EudraCT: 2015-000992-28	2015	N Besic, J Smrekar, B Strazisar	Chronic adverse effects after an axillary lymphadenectomy in breast cancer patients after administering weaker and stronger postoperative analgesia: results of a prospective double-blind randomized study.	2020					none		0	not reported	breast							pain intervention	dose-finding	placebo-controlled		exploratory (including not defined)	EORTC questionnaires (QLQ-C30 and/or disease-specific modules)		117		yes, double blinded	not reported	Yes - protocol found	No - not reported									Site-based (ie, at the study sites only)	No - nothing reported
NCT03492047		2018	HG Khalefa, MA Shawki, R Aboelhassan, LM El Wakeel	Evaluation of the effect of N-acetylcysteine on the prevention and amelioration of paclitaxel-induced peripheral neuropathy in breast cancer patients: a randomized controlled study.	2020					none		0	not reported	breast								intervention on neuropathy; dose-finding		active comparator	secondary		FACIT	75		no blinding, open label	both	No - no protocol found	No - not reported									Not reported	No - nothing reported
NCT04559308	METTEN	2020	HE Barakat, RRS Hussein, AA Elberry, MA Zaki, ME Ramadan	The impact of metformin use on the outcomes of locally advanced breast cancer patients receiving neoadjuvant chemotherapy: an open-labelled randomized controlled trial.	2022					none		0	not reported	breast								metformin (biguanides)		active comparator	secondary	EORTC questionnaires (QLQ-C30 and/or disease-specific modules)		80		no blinding, open label	mainly non-metastatic/local	No - no protocol found	No - not reported									Site-based (ie, at the study sites only)	No - nothing reported
			A Bahl, W Wilson, J Ball, E Renninson, S Dubey, A Bravo, E Foulstone, S Spensley, R Bowen, J Mansi, S Waters, P Riddle, D Wheatley, P Stephens, P Bezecny, S Madhusudan, M Verrill, J Braybrooke, C Comins, V Mohan, A Gee, H Kirk, A Markham, H Evans, E Watson, M Callaway, S Pearson, A Hackshaw, M Churn	Concept: A randomised multicentre trial of first line chemotherapy comparing three weekly cabazitaxel versus weekly paclitaxel in HER2 negative metastatic breast cancer.	2022					none		1	III	breast			chemotherapy							active comparator	secondary		FACIT	158		no blinding, open label	mainly metastatic/advanced	No - no protocol found	No - not reported									Site-based (ie, at the study sites only)	No - nothing reported
			SAL Bartels, M Donker, C Poncet, N Sauvé, ME Straver, CJH van de Velde, RE Mansel, C Blanken, L Orzalesi, JHG Klinkenbijl, HCJ van der Mijle, GAP Nieuwenhuijzen, SC Veltkamp, T van Dalen, A Marinelli, H Rijna, M Snoj, NJ Bundred, JWS Merkus, Y Belkacemi, P Petignat, DAX Schinagl, C Coens, G van Tienhoven, F van Duijnhoven, EJT Rutgers	Radiotherapy or Surgery of the Axilla After a Positive Sentinel Node in Breast Cancer: 10-Year Results of the Randomized Controlled EORTC 10981-22023 AMAROS Trial.	2023	EORTC	National Cancer Institute (NCI)					0	III	breast		radiotherapy								active comparator	secondary	EORTC questionnaires (QLQ-C30 and/or disease-specific modules)		4806		no blinding, open label	not reported	Yes - protocol found	Yes - but reported only in the protocol	Paper-pencil only								Not reported	No - nothing reported
NCT02001506		2013	I Hwang, JE Kim, JH Jeong, JH Ahn, KH Jung, BH Son, HH Kim, J Shin, HJ Lee, G Gong, SB Kim	Randomized phase III trial of a neoadjuvant regimen of four cycles of adriamycin plus cyclophosphamide followed by four cycles of docetaxel (AC4-D4) versus a shorter treatment of three cycles of FEC followed by three cycles of docetaxel (FEC3-D3) in node-positive breast cancer (Neo-shorter; NCT02001506).	2023					none		0	III	breast			chemotherapy							active comparator	secondary		FACIT	248		no blinding, open label	mainly metastatic/advanced	No - no protocol found	No - not reported									Not reported	No - nothing reported
NCT00047099		2005	I Bekes, M Eichler, S Singer, TWP Friedl, N Harbeck, B Rack, H Forstbauer, C Dannecker, J Huober, M Kiechle, K Lato, W Janni, V Fink	Impact of Granulocyte Colony-Stimulating Factor (G-CSF) and Epoetin (EPO) on Hematologic Toxicities and Quality of Life in Patients During Adjuvant Chemotherapy in Early Breast Cancer: Results From the Multi-Center Randomized ADEBAR Trial.	2020					none		0	III	breast			chemotherapy							active comparator	secondary	EORTC questionnaires (QLQ-C30 and/or disease-specific modules)		1493	899	no blinding, open label	both	No - no protocol found	Yes - but reported only in the publication	Paper-pencil only								Site-based (ie, at the study sites only)	No - nothing reported
			TJ Ballinger, HS Marques, G Xue, R Hoffman, C Gatsonis, F Zhao, KD Miller, J Sparano, RM Connolly	Impact of Muscle Measures on Outcome in Patients Receiving Endocrine Therapy for Metastatic Breast Cancer: Analysis of ECOG-ACRIN E2112.	2023				Eastern Cooperative Oncology Group (ECOG)			0	III	breast				targeted therapy					placebo-controlled		secondary		FACIT	608	363	yes, double blinded	mainly metastatic/advanced	Yes - protocol found	Yes - but reported only in the protocol	Paper-pencil only								Both site-based and field-based	Yes - anything reported	Clinicians will be instructed to review PRO-CTCAE items after clinician toxicity ratings have been completed to identify any patient-reported symptoms and toxicities that warrant clinical attention. Supportive care measures to manage treatment toxicities are described in Section 5.5.
NCT01701310	EudraCT 2011-002185-21	2012	BD Keeler, EA Dickson, JA Simpson, O Ng, H Padmanabhan, MJ Brookes, AG Acheson,	The impact of pre-operative intravenous iron on quality of life after colorectal cancer surgery: outcomes from the intravenous iron in colorectal cancer-associated anaemia (IVICA) trial.	2019					none		0	not reported	colorectal	surgery							preoperative iron infusion		active comparator	secondary		FACIT	116	116	no blinding, open label	both	No - no protocol found	No - not reported									Not reported	No - nothing reported
NCT02743221		2016	E Van Cutsem, I Danielewicz, MP Saunders, P Pfeiffer, G Argilés, C Borg, R Glynne-Jones, CJA Punt, AJ Van de Wouw, M Fedyanin, D Stroyakovskiy, H Kroening, P Garcia-Alfonso, H Wasan, A Falcone, A Kanehisa, A Egorov, P Aubel, N Amellal, V Moiseenko	Trifluridine/tipiracil plus bevacizumab in patients with untreated metastatic colorectal cancer ineligible for intensive therapy: the randomized TASCO1 study.	2020					none		0	II	colorectal				targeted therapy						active comparator	secondary	EORTC questionnaires (QLQ-C30 and/or disease-specific modules)		153	153	no blinding, open label	mainly metastatic/advanced	Yes - protocol found	Yes - but reported only in the protocol	Paper-pencil only								Site-based (ie, at the study sites only)	No - nothing reported
NCT01182116		2010	Y Parc, R Ruppert, A Fuerst, H Golcher, M Zutshi, T Hull, E Tiret, F Hemminger, S Galandiuk, S Fender, K Weber, A Zimmerman, A Aiello, V Fazio	Better Function With a Colonic J-Pouch or a Side-to-end Anastomosis?: A Randomized Controlled Trial to Compare the Complications, Functional Outcome, and Quality of Life in Patients With Low Rectal Cancer After a J-Pouch or a Side-to-end Anastomosis.	2019					none		0	not reported	colorectal	surgery									active comparator	exploratory (including not defined)		FACIT	238	167	not reported	mainly non-metastatic/local	No - no protocol found	Yes - but reported only in the publication	Paper-pencil only								Site-based (ie, at the study sites only)	No - nothing reported
NCT01715441		2012	E Samalin, C Fouchardière, S Thézenas, V Boige, H Senellart, R Guimbaud, J Taïeb, E François, MP Galais, A Lièvre, JF Seitz, JP Metges, O Bouché, F Boissière-Michot, E Lopez-Crapez, F Bibeau, A Ho-Pun-Cheung, M Ychou, A Adenis, F Di Fiore, T Mazard	Sorafenib Plus Irinotecan Combination in Patients With RAS-mutated Metastatic Colorectal Cancer Refractory To Standard Combined Chemotherapies: A Multicenter, Randomized Phase 2 Trial (NEXIRI-2/PRODIGE 27).	2020					none		0	II	colorectal			chemotherapy							active comparator	secondary	EORTC questionnaires (QLQ-C30 and/or disease-specific modules)		173	173	not reported	mainly metastatic/advanced	No - no protocol found	No - not reported									Not reported	No - nothing reported
	IRB-2015-216	2015	X Zhang, H Chen, Y Lu, C Xu, W Yao, L Xu, R Zhang, L Zhang, Q Yao	Prevention of oxaliplatin-related neurotoxicity by ω-3 PUFAs: A double-blind randomized study of patients receiving oxaliplatin combined with capecitabine for colon cancer.	2020					none		0	not reported	colorectal								neurotoxicity prophylaxis	placebo-controlled		exploratory (including not defined)	EORTC questionnaires (QLQ-C30 and/or disease-specific modules)		179	179	yes, double-blinded	both	No - no protocol found	No - not reported									Not reported	No - nothing reported
NCT01211210		2010	W Sun, R Dou, J Chen, S Lai, C Zhang, L Ruan, L Kang, Y Deng, P Lan, L Wang, J Wang	Impact of Long-Course Neoadjuvant Radiation on Postoperative Low Anterior Resection Syndrome and Quality of Life in Rectal Cancer: Post Hoc Analysis of a Randomized Controlled Trial.	2019					none		0	III	colorectal		radiotherapy	chemotherapy					2nd experimental arm with adjuvant and neoadjuvant chemotherapy + surgery		active comparator	secondary	EORTC questionnaires (QLQ-C30 and/or disease-specific modules)		327	327	not reported	mainly non-metastatic/local	No - no protocol found	Yes - but reported only in the publication	Mixed-mode assessment (paper-pencil and non-automated telephone interviews)	No evidence for equivalence of modes in protocol or publication							Both site-based and field-based	No - nothing reported
NCT01480128		2011	YS Lee, JH Kim, HJ Kim, SC Lee, BM Kang, CW Kim, SW Lim, SH Lee, JG Kim	Short-term Outcomes of Single-port Versus Multiport Laparoscopic Surgery for Colon Cancer: The SIMPLE Multicenter Randomized Clinical Trial.	2021					none		0	not reported	colorectal	surgery									active comparator	secondary	EORTC questionnaires (QLQ-C30 and/or disease-specific modules)		388	359	no blinding, open label	mainly non-metastatic/local	No - no protocol found	Yes - but reported only in the publication	Mixed-mode assessment (paper-pencil and non-automated telephone interviews)	No evidence for equivalence of modes in protocol or publication							Both site-based and field-based	No - nothing reported
NCT00126256		2005	B Lacas, O Bouché, PL Etienne, M Gasmi, P Texereau, D Gargot, C Lombard-Bohas, A Azzedine, B Denis, P Geoffroy, D Auby, P Michel, JP Pignon, C Lepage, M Ducreux, I Borget	Quality of life and cost of strategies of two chemotherapy lines in metastatic colorectal cancer: results of the FFCD 2000-05 trial.	2019						Ligue Nationale Contre le Cancer	0	III	colorectal			chemotherapy							active comparator	secondary	EORTC questionnaires (QLQ-C30 and/or disease-specific modules)		410	410	no blinding, open label	mainly metastatic/advanced	No - no protocol found	No - not reported									Not reported	No - nothing reported
NCT02332499		2015	Y Chi, Y Shu, Y Ba, Y Bai, B Qin, X Wang, J Xiong, N Xu, H Zhang, J Zhou, J Xu, Y Cheng, J Feng, C Hu, Y Chen, Z Chen, J Wang, C Dang, J Wang, Y Wan, Y Tang, D Wang, J Liu, M Wu, Y Deng, X Li, Y Li, J Dong, D Jiang, G Li, Q Wu, J Li, Y Qi, Y Sun, J Cai	Anlotinib Monotherapy for Refractory Metastatic Colorectal Cancer: A Double-Blinded, Placebo-Controlled, Randomized Phase III Trial (ALTER0703).	2021					none		0	III	colorectal				targeted therapy					placebo-controlled		secondary	EORTC questionnaires (QLQ-C30 and/or disease-specific modules)		421	419	yes, double-blinded	mainly metastatic/advanced	Yes - protocol found	No - not reported									Site-based (ie, at the study sites only)	No - nothing reported
NCT00208546		2005	S Ten Hoorn, L Mol, DW Sommeijer, L Nijman, T van den Bosch, TR de Back, B Ylstra, E van Dijk, CJM van Noesel, RJ Reinten, ID Nagtegaal, M Koopman, CJA Punt, L Vermeulen	Long-term Survival Update and Extended RAS Mutational Analysis of the CAIRO2 Trial: Addition of Cetuximab to CAPOX/Bevacizumab in Metastatic Colorectal Cancer.	2023					none		0	III	colorectal				targeted therapy						active comparator	secondary	EORTC questionnaires (QLQ-C30 and/or disease-specific modules)		755	532	no blinding, open label	mainly metastatic/advanced	No - no protocol found	No - not reported									Not reported	No - nothing reported
NCT01106261		2010	T Treasure, V Farewell, F Macbeth, K Monson, NR Williams, C Brew-Graves, B Lees, O Grigg, L Fallowfield,	Pulmonary Metastasectomy versus Continued Active Monitoring in Colorectal Cancer (PulMiCC): a multicentre randomised clinical trial.	2019					none		0	III	colorectal	surgery							pulmonary metastatectomy		active comparator	secondary		FACIT	65	65	other	mainly metastatic/advanced	Yes - protocol found	Yes - but reported only in the protocol	Paper-pencil only								Both site-based and field-based	No - nothing reported
			M Kashiwa, R Matsushita	Comparative Cost-utility Analysis of Regorafenib and Trifluridine/Tipiracil in The Treatment of Metastatic Colorectal Cancer in Japan.	2020						CORRECT Study Group	1	III	colorectal				targeted therapy				+best suportive care	placebo-controlled		exploratory (including not defined)	EORTC questionnaires (QLQ-C30 and/or disease-specific modules)		760	760	no blinding, open label	mainly metastatic/advanced	No - no protocol found	No - not reported									Not reported	No - nothing reported
NCT02149108		2014	HJ Lenz, G Argiles, T Yoshino, S Lonardi, A Falcone, ML Limón, A Sobrero, C Hastedt, B Peil, F Voss, I Griebsch, E Van Cutsem	Health-related Quality of Life in the Phase III LUME-Colon 1 Study: Comparison and Interpretation of Results From EORTC QLQ-C30 Analyses.	2019					none		1	III	colorectal				targeted therapy				+best supportive care	placebo-controlled		exploratory (including not defined)	EORTC questionnaires (QLQ-C30 and/or disease-specific modules)		768	768	yes, double-blinded	mainly metastatic/advanced	No - no protocol found	No - not reported									Not reported	No - nothing reported
NCT02414009		2015	F Pietrantonio, R Lobefaro, M Antista, S Lonardi, A Raimondi, F Morano, S Mosconi, L Rimassa, S Murgioni, A Sartore-Bianchi, G Tomasello, R Longarini, G Farina, F Petrelli, S Gori, G Randon, S Corallo, F Pagani, V Guarini, F Palermo, A Martinetti, M Macagno, L Barault, F Perrone, E Tamborini, M Milione, F Di Nicolantonio, M Di Maio, G Fucà, M Di Bartolomeo, F de Braud	Capecitabine and Temozolomide versus FOLFIRI in RAS-Mutated, MGMT-Methylated Metastatic Colorectal Cancer.	2020					none		0	II	colorectal			chemotherapy							active comparator	exploratory (including not defined)	EORTC questionnaires (QLQ-C30 and/or disease-specific modules)	FACIT	86	86	no blinding, open label	mainly metastatic/advanced	No - no protocol found	No - not reported									Not reported	No - nothing reported
NCT02869984		2016	SB Ryoo, JW Park, DW Lee, MA Lee, YH Kwon, MJ Kim, SH Moon, SY Jeong, KJ Park	Anterior resection syndrome: a randomized clinical trial of a 5-HT3 receptor antagonist (ramosetron) in male patients with rectal cancer.	2021					none		0	not reported	colorectal								antiemetic drug		active comparator	primary	EORTC questionnaires (QLQ-C30 and/or disease-specific modules)		100	98	no blinding, open label	mainly non-metastatic/local	No - no protocol found	No - not reported									Not reported	No - nothing reported
NCT02117557		2014	Y Wang, H Deng, T Mou, J Li, H Liu, H Zhou, G Li	Short-term outcomes of single-incision plus one-port laparoscopic versus conventional laparoscopic surgery for rectosigmoid cancer: a randomized controlled trial.	2019					none		0	not reported	colorectal	surgery									active comparator	secondary	EORTC questionnaires (QLQ-C30 and/or disease-specific modules)		198		no blinding, open label	mainly non-metastatic/local	Yes - protocol found	Yes - but reported only in the protocol	Mixed-mode assessment (paper-pencil and non-automated telephone interviews)	No evidence for equivalence of modes in protocol or publication							Both site-based and field-based	No - nothing reported
	ISRCTN13846816	2008		Colorectal Endoscopic Stenting Trial (CReST) for obstructing left-sided colorectal cancer: randomized clinical trial.	2022					none		0	not reported	colorectal	surgery									active comparator	exploratory (including not defined)	EORTC questionnaires (QLQ-C30 and/or disease-specific modules)		245		no blinding, open label	not reported	No - no protocol found	No - not reported									Not reported	No - nothing reported
			S Senyurek, S Saglam, EK Saglam, H Yanar, K Gok, D Tastekin, CK Akbas, ND Sakin, GD Kartal, E Balik, M Keskin, Y Sanli, M Gulluoglu, Z Akgun	Neoadjuvant intermediate-course versus long-course chemoradiotherapy in T3-4/N0+ rectal cancer: Istanbul R-02 phase II randomized study.	2023					none		0	II	colorectal								Radiochemotherapy		active comparator	secondary	EORTC questionnaires (QLQ-C30 and/or disease-specific modules)		67		not reported	mainly metastatic/advanced	No - no protocol found	No - not reported									Site-based (ie, at the study sites only)	No - nothing reported
			W Wang, M Liu, B Ding	Comparison of the short-term efficacy and serum markers between lobaplatin/paclitaxel- And carboplatin/paclitaxel-based adjuvant chemotherapy in patient with ovarian cancer.	2021					none		0	not reported	gyn			chemotherapy							active comparator	exploratory (including not defined)	EORTC questionnaires (QLQ-C30 and/or disease-specific modules)		120	120	not reported	mainly non-metastatic/local	No - no protocol found	No - not reported									Not reported	No - nothing reported
NCT03332069		2017	CA Minnaar, JA Kotzen, OA Ayeni, T Naidoo, M Tunmer, V Sharma, MD Vangu, A Baeyens	The effect of modulated electro-hyperthermia on local disease control in HIV-positive and -negative cervical cancer women in South Africa: Early results from a phase III randomised controlled trial.	2019					none		0	III	gyn								hyperthermia		active comparator	secondary	EORTC questionnaires (QLQ-C30 and/or disease-specific modules)		210	189	other	mainly non-metastatic/local	No - no protocol found	No - not reported									Site-based (ie, at the study sites only)	No - nothing reported
	JapicCTI- 153004	2015	J Hamanishi, N Takeshima, N Katsumata, K Ushijima, T Kimura, S Takeuchi, K Matsumoto, K Ito, M Mandai, H Nakai, N Sakuragi, H Watari, N Takahashi, H Kato, K Hasegawa, K Yonemori, M Mizuno, K Takehara, H Niikura, T Sawasaki, S Nakao, T Saito, T Enomoto, S Nagase, N Suzuki, T Matsumoto, E Kondo, K Sonoda, S Aihara, Y Aoki, A Okamoto, H Takano, H Kobayashi, H Kato, Y Terai, A Takazawa, Y Takahashi, …	Nivolumab Versus Gemcitabine or Pegylated Liposomal Doxorubicin for Patients With Platinum-Resistant Ovarian Cancer: Open-Label, Randomized Trial in Japan (NINJA).	2021						JGOG	1	III	gyn						immunotherapy				active comparator	secondary		FACIT	316	311	no blinding, open label	mainly non-metastatic/local	Yes - protocol found	Yes - but reported only in the protocol	Mixed-mode assessment (paper-pencil and non-automated telephone interviews)	No evidence for equivalence of modes in protocol or publication							Both site-based and field-based	No - nothing reported
NCT02421588	EudraCT 2014–005251-39	2015	S Gaillard, A Oaknin, I Ray-Coquard, I Vergote, G Scambia, N Colombo, C Fernandez, V Alfaro, C Kahatt, A Nieto, A Zeaiter, M Aracil, L Vidal, B Pardo-Burdalo, Z Papai, R Kristeleit, DM O'Malley, I Benjamin, P Pautier, D Lorusso	Lurbinectedin versus pegylated liposomal doxorubicin or topotecan in patients with platinum-resistant ovarian cancer: A multicenter, randomized, controlled, open-label phase 3 study (CORAIL).	2021					none		1	III	gyn			chemotherapy							active comparator	exploratory (including not defined)	EORTC questionnaires (QLQ-C30 and/or disease-specific modules)		442	407	no blinding, open label	not reported	Yes - protocol found	Yes - but reported only in the protocol	Paper-pencil only								Not reported	No - nothing reported
	ISRCTN83438782	2008	M Gore, A Hackshaw, WE Brady, RT Penson, R Zaino, WG McCluggage, R Ganesan, N Wilkinson, T Perren, A Montes, J Summers, R Lord, G Dark, G Rustin, M Mackean, N Reed, S Kehoe, M Frumovitz, H Christensen, A Feeney, J Ledermann, DM Gershenson	An international, phase III randomized trial in patients with mucinous epithelial ovarian cancer (mEOC/GOG 0241) with long-term follow-up: and experience of conducting a clinical trial in a rare gynecological tumor.	2019		National Cancer Institute (NCI)				Cancer Research UK, NRG Oncology	0	III	gyn			chemotherapy	targeted therapy						active comparator	exploratory (including not defined)		FACIT	50	41	not reported	mainly non-metastatic/local	No - no protocol found	No - not reported									Not reported	No - nothing reported
NCT03981796		2019	MR Mirza, DM Chase, BM Slomovitz, R dePont Christensen, Z Novák, D Black, L Gilbert, S Sharma, G Valabrega, LM Landrum, LC Hanker, A Stuckey, I Boere, MA Gold, A Auranen, B Pothuri, D Cibula, C McCourt, F Raspagliesi, MS Shahin, SE Gill, BJ Monk, J Buscema, TJ Herzog, LJ Copeland, M Tian, Z He, S Stevens, E Zografos, RL Coleman, MA Powell,	Dostarlimab for Primary Advanced or Recurrent Endometrial Cancer.	2023						NSGO-CTU, ENGOT, GOG	1	III	gyn						immunotherapy			placebo-controlled		secondary	EORTC questionnaires (QLQ-C30 and/or disease-specific modules)		494	480	yes, double-blinded	mainly metastatic/advanced	Yes - protocol found	No - not reported									Not reported	No - nothing reported
NCT02446600.		2015	JF Liu, MF Brady, UA Matulonis, A Miller, EC Kohn, EM Swisher, D Cella, WP Tew, NG Cloven, CY Muller, DP Bender, RG Moore, DP Michelin, SE Waggoner, MA Geller, K Fujiwara, SD D'Andre, M Carney, A Alvarez Secord, KM Moxley, MA Bookman	Olaparib With or Without Cediranib Versus Platinum-Based Chemotherapy in Recurrent Platinum-Sensitive Ovarian Cancer (NRG-GY004): A Randomized, Open-Label, Phase III Trial.	2022		National Cancer Institute (NCI)				NRG Oncology research group	0	III	gyn				targeted therapy						active comparator	secondary		FACIT	565	489	no blinding, open label	not reported	Yes - protocol found	Yes - but reported only in the protocol	Mixed-mode assessment (paper-pencil and non-automated telephone interviews)	No evidence for equivalence of modes in protocol or publication							Both site-based and field-based	No - nothing reported
NCT00003636	EORTC-55971	2005	LS Prescott, I Vergote, CC Sun, DC Bodurka, RL Coleman	Transfusion use and effect on progression-free, overall survival, and quality of life in upfront treatment of advanced epithelial ovarian cancer: evaluation of the European Organization for Research and Treatment EORTC-55971 Cohort.	2023	EORTC	National Cancer Institute (NCI)				National Institutes of Health	0	III	gyn			chemotherapy							active comparator	secondary	EORTC questionnaires (QLQ-C30 and/or disease-specific modules)		670	612	no blinding, open label	mainly metastatic/advanced	Yes - protocol found	Yes - but reported only in the protocol	Paper-pencil only								Site-based (ie, at the study sites only)	No - nothing reported
			N Li, YW Tian, Y Xu, DD Meng, L Gao, WJ Shen, ZL Liu, ZQ Xu	Combined Treatment with Autologous CIK Cells, Radiotherapy and Chemotherapy in Advanced Cervical Cancer.	2019					none		0	not reported	gyn						immunotherapy				active comparator	exploratory (including not defined)	EORTC questionnaires (QLQ-C30 and/or disease-specific modules)		89		no blinding, open label	mainly non-metastatic/local	No - no protocol found	No - not reported									Site-based (ie, at the study sites only)	No - nothing reported
NCT02470585		2015	RL Coleman, GF Fleming, MF Brady, EM Swisher, KD Steffensen, M Friedlander, A Okamoto, KN Moore, N Efrat Ben-Baruch, TL Werner, NG Cloven, A Oaknin, PA DiSilvestro, MA Morgan, JH Nam, CA Leath 3rd, S Nicum, AR Hagemann, RD Littell, D Cella, S Baron-Hay, J Garcia-Donas, M Mizuno, K Bell-McGuinn, DM Sullivan, BA Bach, S Bhattacharya, CK Ratajczak, PJ Ansell, MH Dinh, C Aghajanian, MA Bookman	Veliparib with First-Line Chemotherapy and as Maintenance Therapy in Ovarian Cancer.	2019					none		1	III	gyn				targeted therapy					placebo-controlled		exploratory (including not defined)		FACIT	1140		yes, double-blinded	both	Yes - protocol found	Yes - but reported only in the protocol	Mixed-mode assessment (ePRO and paper-pencil)	No evidence for equivalence of modes in protocol or publication	ePRO modality not specified further						Both site-based and field-based	No - nothing reported
NCT00565851		2007	RL Coleman, NM Spirtos, D Enserro, TJ Herzog, P Sabbatini, DK Armstrong, JW Kim, SY Park, BG Kim, JH Nam, K Fujiwara, JL Walker, AC Casey, A Alvarez Secord, S Rubin, JK Chan, P DiSilvestro, SA Davidson, DE Cohn, KS Tewari, K Basen-Engquist, HQ Huang, MF Brady, RS Mannel	Secondary Surgical Cytoreduction for Recurrent Ovarian Cancer.	2019		National Cancer Institute (NCI)				GOG, NRG Oncology	0	III	gyn	surgery									active comparator	exploratory (including not defined)		FACIT	485		no blinding, open label	not reported	Yes - protocol found	Yes - but reported only in the protocol	Other (eg, non-automated telephone scripts)								Both site-based and field-based	No - nothing reported
NCT02631876		2015	KN Moore, AM Oza, N Colombo, A Oaknin, G Scambia, D Lorusso, GE Konecny, S Banerjee, CG Murphy, JL Tanyi, H Hirte, JA Konner, PC Lim, M Prasad-Hayes, BJ Monk, P Pautier, J Wang, A Berkenblit, I Vergote, MJ Birrer	Phase III, randomized trial of mirvetuximab soravtansine versus chemotherapy in patients with platinum-resistant ovarian cancer: primary analysis of FORWARD I.	2021		National Cancer Institute (NCI)				European Institute of Oncology,IRCCS, IEO, INT, GINECO	1	III	gyn				targeted therapy						active comparator	secondary	EORTC questionnaires (QLQ-C30 and/or disease-specific modules)		366		no blinding, open label	not reported	Yes - protocol found	No - not reported									Site-based (ie, at the study sites only)	No - nothing reported
NCT01899599	2013-00093, GEXMab252011-28	2013	JA Ledermann, B Zurawski, F Raspagliesi, U De Giorgi, J Arranz Arija, M Romeo Marin, A Lisyanskaya, RL Póka, J Markowska, C Cebotaru, A Casado Herraez, N Colombo, E Kutarska, M Hall, A Jacobs, I Ahrens-Fath, H Baumeister, A Zurlo, J Sehouli	Maintenance therapy of patients with recurrent epithelial ovarian carcinoma with the anti-tumor-associated-mucin-1 antibody gatipotuzumab: results from a double-blind, placebo-controlled, randomized, phase II study.	2022					none		1	II	gyn				targeted therapy					placebo-controlled		secondary	EORTC questionnaires (QLQ-C30 and/or disease-specific modules)		216		yes, double-blinded	both	No - no protocol found	No - not reported									Not reported	No - nothing reported
NCT03257267	2017-000350-19	2017	A Oaknin, BJ Monk, I Vergote, A Cristina de Melo, YM Kim, AS Lisyanskaya, V Samouëlian, HS Kim, EA Gotovkin, F Damian, CL Chang, S Takahashi, J Li, M Mathias, MG Fury, C Ivanescu, M Reaney, PR LaFontaine, I Lowy, J Harnett, CI Chen, KS Tewari	EMPOWER CERVICAL-1: Effects of cemiplimab versus chemotherapy on patient-reported quality of life, functioning and symptoms among women with recurrent cervical cancer.	2022						European Network for Gynaecological Oncological Trial groups (ENGOT); Gynecologic Oncology Group (GOG)	1	III	gyn						immunotherapy				active comparator	secondary	EORTC questionnaires (QLQ-C30 and/or disease-specific modules)		608		no blinding, open label	mainly metastatic/advanced	Yes - protocol found	Yes - but reported only in the protocol	Paper-pencil only								Site-based (ie, at the study sites only)	No - nothing reported
NCT01968213	2013-000518-39	2013	JD Peipert, S Goble, J Isaacson, X Tang, K Wallace, RL Coleman, JA Ledermann, D Cella	Patient-reported outcomes of maintenance rucaparib in patients with recurrent ovarian carcinoma in ARIEL3, a phase III, randomized, placebo-controlled trial.	2023					none		1	III	gyn				targeted therapy					placebo-controlled		secondary		FACIT	564		yes, double-blinded	mainly metastatic/advanced	Yes - protocol found	Yes - but reported only in the protocol	electronic PRO assessment only			Completing on a provisioned device					Site-based (ie, at the study sites only)	No - nothing reported
NCT02891824		2016	JE Kurtz, E Pujade-Lauraine, A Oaknin, L Belin, K Leitner, D Cibula, H Denys, O Rosengarten, M Rodrigues, N de Gregorio, J Martinez García, E Petru, R Kocián, I Vergote, P Pautier, B Schmalfeldt, L Gaba, S Polterauer, MA Mouret Reynier, J Sehouli, C Churruca, F Selle, F Joly, V D'Hondt, É Bultot-Boissier, C Lebreton, JP Lotz, R Largillier, PE Heudel, F Heitz,	Atezolizumab Combined With Bevacizumab and Platinum-Based Therapy for Platinum-Sensitive Ovarian Cancer: Placebo-Controlled Randomized Phase III ATALANTE/ENGOT-ov29 Trial.	2023						ARCAGY/ GINECO GROUP	0	III	gyn			chemotherapy						placebo-controlled		secondary	EORTC questionnaires (QLQ-C30 and/or disease-specific modules)		614		yes, double-blinded	not reported	Yes - protocol found	Yes - but reported only in the protocol	Paper-pencil only								Site-based (ie, at the study sites only)	No - nothing reported
NCT00807768		2008	ME Randall, V Filiaci, DS McMeekin, V von Gruenigen, H Huang, CM Yashar, RS Mannel, JW Kim, R Salani, PA DiSilvestro, JJ Burke, T Rutherford, NM Spirtos, K Terada, PR Anderson, WR Brewster, W Small, CA Aghajanian, DS Miller	Phase III Trial: Adjuvant Pelvic Radiation Therapy Versus Vaginal Brachytherapy Plus Paclitaxel/Carboplatin in High-Intermediate and High-Risk Early Stage Endometrial Cancer.	2019		National Cancer Institute (NCI)					0	III	gyn		radiotherapy	chemotherapy							active comparator	exploratory (including not defined)		FACIT	601		no blinding, open label	mainly non-metastatic/local	No - no protocol found	No - not reported									Not reported	No - nothing reported
			KH Yoo, SJ Lee, J Cho, KH Lee, KU Park, KH Kim, EK Cho, YH Choi, HR Kim, HG Kim, HJ Ahn, HY Lee, HJ Yun, JH Kang, J Jeong, MY Choi, SH Jung, JM Sun, SH Lee, JS Ahn, K Park, MJ Ahn	A Randomized, Open-Label, Phase II Study Comparing Pemetrexed Plus Cisplatin Followed by Maintenance Pemetrexed versus Pemetrexed Alone in Patients with Epidermal Growth Factor Receptor (EGFR)-Mutant Non-small Cell Lung Cancer after Failure of First-Line EGFR Tyrosine Kinase Inhibitor: KCSG-LU12-13.	2019					none		1	II	lung			chemotherapy							active comparator	secondary	EORTC questionnaires (QLQ-C30 and/or disease-specific modules)		96	71	no blinding, open label	mainly metastatic/advanced	No - no protocol found	No - not reported									Not reported	No - nothing reported
NCT01014130	ACTRN12610000479000	2009	D Ball, GT Mai, S Vinod, S Babington, J Ruben, T Kron, B Chesson, A Herschtal, M Vanevski, A Rezo, C Elder, M Skala, A Wirth, G Wheeler, A Lim, M Shaw, P Schofield, L Irving, B Solomon,	Stereotactic ablative radiotherapy versus standard radiotherapy in stage 1 non-small-cell lung cancer (TROG 09.02 CHISEL): a phase 3, open-label, randomised controlled trial.	2019						TROG 09.02 CHISEL	0	III	lung		radiotherapy								active comparator	secondary	EORTC questionnaires (QLQ-C30 and/or disease-specific modules)		101		no blinding, open label	mainly non-metastatic/local	Yes - protocol found	Yes - but reported only in the protocol	Paper-pencil only								Both site-based and field-based	No - nothing reported
	JapicCTI-101155	2010	S Sugawara, K Nakagawa, N Yamamoto, H Nokihara, Y Ohe, M Nishio, T Takahashi, K Goto, M Maemondo, Y Ichinose, T Seto, H Sakai, A Gemma, F Imamura, M Shingyoji, H Saka, A Inoue, K Takeda, I Okamoto, K Kiura, S Morita, T Tamura	Japanese subgroup analysis of a phase III study of S-1 versus docetaxel in non-small cell lung cancer patients after platinum-based treatment: EAST-LC.	2019					none		1	III	lung			chemotherapy					non-inferiority		active comparator	secondary	EORTC questionnaires (QLQ-C30 and/or disease-specific modules)		1154	1100	no blinding, open label	mainly metastatic/advanced	Yes - protocol found	No - not reported									Not reported	No - nothing reported
NCT01278888		2011	M Bendixen, C Kronborg, OD Jørgensen, C Andersen, PB Licht	Cost-utility analysis of minimally invasive surgery for lung cancer: a randomized controlled trial.	2019					none		0	not reported	lung	surgery									active comparator	primary	EORTC questionnaires (QLQ-C30 and/or disease-specific modules)		206	179	yes, single blinded	mainly non-metastatic/local	No - no protocol found	Yes - but reported only in the publication	Paper-pencil only								Both site-based and field-based	No - nothing reported
	CTRI/2017/05/008691	2017	V Noronha, A Bhattacharjee, VM Patil, A Joshi, N Menon, S Shah, S Kannan, SA Mukadam, K Maske, S Ishi, K Prabhash	Aprepitant for Cough Suppression in Advanced Lung Cancer: A Randomized Trial.	2020					none		0	not reported	lung								cough suppression medication		active comparator	primary	EORTC questionnaires (QLQ-C30 and/or disease-specific modules)		128	125	no blinding, open label	mainly metastatic/advanced	No - no protocol found	No - not reported									Site-based (ie, at the study sites only)	No - nothing reported
NCT01064050		2010	H Dutau, F Di Palma, Y Thibout, M Febvre, L Cellerin, F Naudin, C Hermant, H Vallerand, S Lachkar, C Fournier, S Laroumagne, JJ Quiot, JM Vergnon,	Impact of Silicone Stent Placement in Symptomatic Airway Obstruction due to Non-Small Cell Lung Cancer - A French Multicenter Randomized Controlled Study: The SPOC Trial.						none		0	IV	lung								airway stent due to obstruction		active comparator	secondary	EORTC questionnaires (QLQ-C30 and/or disease-specific modules)		78		not reported	not reported	No - no protocol found	No - not reported									Not reported	No - nothing reported
NCT02691299		2016	S Lu, G Chen, Y Sun, S Sun, J Chang, Y Yao, Z Chen, F Ye, J Lu, J Shi, J He, X Liu, Y Zhang, Z Liu, J Fang, Y Cheng, C Hu, W Mao, Y Hu, Y Gong, L Shan, Z Yang, Y Song, W Li, C Bai, B Wang, R Ma, Z Zheng, M Liu, Z Jie, L Cao, W Liao, H Pan, D Huang, Y Chen, J Yang, S Qin, S Ma, L Liang, Z Liu, J Zhou, M Tao, Y Huang, F Qiu, Y Huang, S Guan, M Peng, W Su	A Phase III, randomized, double-blind, placebo-controlled, multicenter study of fruquintinib in Chinese patients with advanced nonsquamous non-small-cell lung cancer - The FALUCA study.	2020					none		0	III	lung				targeted therapy					placebo-controlled		exploratory (including not defined)	EORTC questionnaires (QLQ-C30 and/or disease-specific modules)		527	522	yes, double-blinded	mainly metastatic/advanced	No - no protocol found	No - not reported									Not reported	No - nothing reported
	EudraCT 2014-003859-61	2014	A Camerini, A Morabito, A Montanino, R Bernabé, F Grossi, R Ramlau, TE Ciuleanu, GL Ceresoli, G Pasello, F de Marinis, J Bosch-Barrera, P Laundreau, S Gautier, C Ta Thanh Minh, D Kowalski	Metronomic oral vinorelbine in previously untreated advanced non-small-cell lung cancer patients unfit for platinum-based chemotherapy: results of the randomized phase II Tempo Lung trial.	2021					none		1	II	lung			chemotherapy							active comparator	secondary	EORTC questionnaires (QLQ-C30 and/or disease-specific modules)		167	147	no blinding, open label	mainly metastatic/advanced	No - no protocol found	No - not reported									Not reported	No - nothing reported
NCT01603849		2012	O Arrieta, F Maldonado, JG Turcott, ZL Zatarain-Barrón, F Barrón, M Blake-Cerda, LA Cabrera-Miranda, AF Cardona, JG de la Garza, R Rosell	Prophylactic Cranial Irradiation Reduces Brain Metastases and Improves Overall Survival in High-Risk Metastatic Non-Small Cell Lung Cancer Patients: A Randomized phase 2 Study (PRoT-BM trial).	2021		National Cancer Institute (NCI)					0	II	lung		radiotherapy								active comparator	secondary	EORTC questionnaires (QLQ-C30 and/or disease-specific modules)		84	81	not reported	mainly metastatic/advanced	No - no protocol found	No - not reported									Not reported	No - nothing reported
NCT02453282		2015	EB Garon, BC Cho, N Reinmuth, KH Lee, A Luft, MJ Ahn, G Robinet, S Le Moulec, R Natale, J Schneider, FA Shepherd, MC Garassino, SL Geater, ZP Szekely, T Van Ngoc, F Liu, U Scheuring, N Patel, S Peters, NA Rizvi	Patient-Reported Outcomes with Durvalumab With or Without Tremelimumab Versus Standard Chemotherapy as First-Line Treatment of Metastatic Non-Small-Cell Lung Cancer (MYSTIC).	2021					none		1	III	lung						immunotherapy				active comparator	secondary	EORTC questionnaires (QLQ-C30 and/or disease-specific modules)		1118	488	no blinding, open label	mainly metastatic/advanced	Yes - protocol found	Yes - reported in both publication and protocol	electronic PRO assessment only			Completing on a provisioned device	Completing on (bring your own device) BYOD				Both site-based and field-based	No - nothing reported
NCT02448797		2015	J He, C Su, W Liang, S Xu, L Wu, X Fu, X Zhang, D Ge, Q Chen, W Mao, L Xu, C Chen, B Hu, G Shao, J Hu, J Zhao, X Liu, Z Liu, Z Wang, Z Xiao, T Gong, W Lin, X Li, F Ye, Y Liu, H Ma, Y Huang, J Zhou, Z Wang, J Fu, L Ding, L Mao, C Zhou	Icotinib versus chemotherapy as adjuvant treatment for stage II-IIIA EGFR-mutant non-small-cell lung cancer (EVIDENCE): a randomised, open-label, phase 3 trial.	2021					none		1	III	lung				targeted therapy						active comparator	secondary		FACIT	322	242	no blinding, open label	mainly non-metastatic/local	Yes - protocol found	No - not reported									Site-based (ie, at the study sites only)	No - nothing reported
NCT02397733		2015	N Rodríguez de Dios, F Couñago, M Murcia-Mejía, M Rico-Oses, P Calvo-Crespo, P Samper, C Vallejo, J Luna, I Trueba, A Sotoca, C Cigarral, N Farré, RM Manero, X Durán, JD Gispert, G Sánchez-Benavides, T Rognoni, M Torrente, J Capellades, M Jiménez, T Cabada, M Blanco, A Alonso, J Martínez-San Millán, J Escribano, B González, JL López-Guerra	Randomized Phase III Trial of Prophylactic Cranial Irradiation With or Without Hippocampal Avoidance for Small-Cell Lung Cancer (PREMER): A GICOR-GOECP-SEOR Study.	2021						GICOR-GOECP-SEOR	0	III	lung		radiotherapy								active comparator	secondary	EORTC questionnaires (QLQ-C30 and/or disease-specific modules)		150		no blinding, open label	both	Yes - protocol found	No - not reported									Not reported	No - nothing reported
NCT00843726		2009	AK Singh, JA Gomez-Suescun, KL Stephans, JA Bogart, GM Hermann, L Tian, A Groman, GM Videtic	One Versus Three Fractions of Stereotactic Body Radiation Therapy for Peripheral Stage I to II Non-Small Cell Lung Cancer: A Randomized, Multi-Institution, Phase 2 Trial.	2019					none		0	II	lung		radiotherapy								active comparator	secondary	EORTC questionnaires (QLQ-C30 and/or disease-specific modules)		98		no blinding, open label	mainly non-metastatic/local	Yes - protocol found	No - not reported									Site-based (ie, at the study sites only)	No - nothing reported
NCT02701231		2016	M Zhu, Z Yang, H Yu, Q Zhu, Y Xu, Y Li, C Li, W Zhao, Z Liang, L Chen	The efficacy and safety of low-frequency rotating static magnetic field therapy combined with chemotherapy on advanced lung cancer patients: a randomized, double-blinded, controlled clinical trial.	2020					none		0	not reported	lung			chemotherapy					magnetic field therapy		active comparator	primary		FACIT	77		yes, double-blinded	both	No - no protocol found	No - not reported									Not reported	No - nothing reported
NCT03802240		2019	S Lu, L Wu, H Jian, Y Chen, Q Wang, J Fang, Z Wang, Y Hu, M Sun, L Han, L Miao, C Ding, J Cui, B Li, Y Pan, X Li, F Ye, A Liu, K Wang, S Cang, H Zhou, X Sun, D Ferry, Y Lin, S Wang, W Zhang, C Zhang	Sintilimab plus bevacizumab biosimilar IBI305 and chemotherapy for patients with EGFR-mutated non-squamous non-small-cell lung cancer who progressed on EGFR tyrosine-kinase inhibitor therapy (ORIENT-31): first interim results from a randomised, double-blind, multicentre, phase 3 trial.	2022					none		1	III	lung						immunotherapy				active comparator	exploratory (including not defined)	EORTC questionnaires (QLQ-C30 and/or disease-specific modules)		444	444	yes, double-blinded	mainly non-metastatic/local	Yes - protocol found	No - not reported									Not reported	No - nothing reported
NCT02292914		2014	RM Terra, PHXN Araujo, LL Lauricella, JRM Campos, JRM Trindade, PM Pêgo-Fernandes	A Brazilian randomized study: Robotic-Assisted vs. Video-assisted lung lobectomy Outcomes (BRAVO trial).	2022					none		0	not reported	lung	surgery									active comparator	secondary	EORTC questionnaires (QLQ-C30 and/or disease-specific modules)		76		no blinding, open label	mainly non-metastatic/local	No - no protocol found	No - not reported									Not reported	No - nothing reported
NCT03191786		2017	SM Lee, C Schulz, K Prabhash, D Kowalski, A Szczesna, B Han, A Rittmeyer, T Talbot, D Vicente, R Califano, D Cortinovis, AT Le, D Huang, G Liu, F Cappuzzo, J Reyes Contreras, M Reck, R Palmero, MP Mak, Y Hu, S Morris, E Höglander, M Connors, AM Biggane, HK Vollan, S Peters	First-line atezolizumab monotherapy versus single-agent chemotherapy in patients with non-small-cell lung cancer ineligible for treatment with a platinum-containing regimen (IPSOS): a phase 3, global, multicentre, open-label, randomised controlled study.	2023					none		1	III	lung				targeted therapy		immunotherapy				active comparator	exploratory (including not defined)	EORTC questionnaires (QLQ-C30 and/or disease-specific modules)		453		no blinding, open label	mainly metastatic/advanced	Yes - protocol found	Yes - but reported only in the protocol	electronic PRO assessment only			Completing on a provisioned device					Not reported	No - nothing reported
NCT04009317		2019	Y Yang, J Min, N Yang, Q Yu, Y Cheng, Y Zhao, M Li, H Chen, S Ren, J Zhou, W Zhuang, X Qin, L Cao, Y Yu, J Zhang, J He, J Feng, H Yu, L Zhang, W Fang	Envonalkib versus crizotinib for treatment-naive ALK-positive non-small cell lung cancer: a randomized, multicenter, open-label, phase III trial.	2023					none		0	III	lung				targeted therapy						active comparator	secondary	EORTC questionnaires (QLQ-C30 and/or disease-specific modules)		264		no blinding, open label	mainly metastatic/advanced	No - no protocol found	No - not reported									Not reported	No - nothing reported
NCT02654587		2016	B Besse, E Felip, R Garcia Campelo, M Cobo, C Mascaux, A Madroszyk, F Cappuzzo, W Hilgers, G Romano, F Denis, S Viteri, D Debieuvre, D Galetta, E Baldini, M Razaq, G Robinet, M Maio, A Delmonte, B Roch, P Masson, W Schuette, A Zer, J Remon, D Costantini, B Vasseur, R Dziadziuszko, G Giaccone,	Randomized open-label controlled study of cancer vaccine OSE2101 versus chemotherapy in HLA-A2-positive patients with advanced non-small-cell lung cancer with resistance to immunotherapy: ATALANTE-1.	2023					none		1	III	lung								vaccine		active comparator	secondary	EORTC questionnaires (QLQ-C30 and/or disease-specific modules)		219		no blinding, open label	mainly metastatic/advanced	Yes - protocol found	No - not reported									Site-based (ie, at the study sites only)	No - nothing reported
NCT02489318	JapicCTI-163118	2015	H Uemura, G Arai, H Uemura, H Suzuki, J Aoyama, T Hatayama, M Ito, F Lefresne, S McCarthy, S Mundle, J He, KN Chi	Safety and efficacy of apalutamide in Japanese patients with metastatic castration-sensitive prostate cancer receiving androgen deprivation therapy: Final report for the Japanese subpopulation analysis of the randomized, placebo-controlled, phase III TITAN study.	2022					none		1	III	prostate					hormonal therapy				placebo-controlled		secondary		FACIT	1052	1016	yes, double-blinded	mainly metastatic/advanced	Yes - protocol found	Yes - but reported only in the protocol	electronic PRO assessment only			Completing on a provisioned device					Both site-based and field-based	No - nothing reported
NCT02346578	UMIN000016301	2015	T Iguchi, S Tamada, M Kato, S Yasuda, T Yamasaki, T Nakatani	Enzalutamide versus flutamide for castration-resistant prostate cancer after combined androgen blockade therapy with bicalutamide: study protocol for a multicenter randomized phase II trial (the OCUU-CRPC study).	2019					none		0	II	prostate					hormonal therapy					active comparator	exploratory (including not defined)		FACIT	103	103	no blinding, open label	both	No - no protocol found	No - not reported									Not reported	No - nothing reported
NCT02302105		2014	V Murthy, P Maitre, J Bhatia, S Kannan, R Krishnatry, G Prakash, G Bakshi, M Pal, S Menon, U Mahantshetty	Late toxicity and quality of life with prostate only or whole pelvic radiation therapy in high risk prostate cancer (POP-RT): A randomised trial.	2020					none		0	not reported	prostate		radiotherapy								active comparator	secondary	EORTC questionnaires (QLQ-C30 and/or disease-specific modules)		224	141	not reported	mainly non-metastatic/local	Yes - protocol found	No - not reported									Not reported	No - nothing reported
NCT02200614		2014	K Fizazi, N Shore, TL Tammela, A Ulys, E Vjaters, S Polyakov, M Jievaltas, M Luz, B Alekseev, I Kuss, C Kappeler, A Snapir, T Sarapohja, MR Smith,	Darolutamide in Nonmetastatic, Castration-Resistant Prostate Cancer.	2019						ARAMIS	1	III	prostate					hormonal therapy				placebo-controlled		secondary	EORTC questionnaires (QLQ-C30 and/or disease-specific modules)	FACIT	1509	1500	yes, double-blinded	mainly non-metastatic/local	Yes - protocol found	No - not reported									Site-based (ie, at the study sites only)	No - nothing reported
NCT00764166		2008	S Oudard, I Latorzeff, A Caty, L Miglianico, E Sevin, AC Hardy-Bessard, R Delva, F Rolland, L Mouret, F Priou, P Beuzeboc, G Gravis, C Linassier, P Gomez, E Voog, X Muracciole, C Abraham, E Banu, JM Ferrero, A Ravaud, I Krakowski, JL Lagrange, G Deplanque, D Zylberait, L Bozec, N Houede, S Culine, R Elaidi	Effect of Adding Docetaxel to Androgen-Deprivation Therapy in Patients With High-Risk Prostate Cancer With Rising Prostate-Specific Antigen Levels After Primary Local Therapy: A Randomized Clinical Trial.	2019					none		0	III	prostate			chemotherapy							active comparator	secondary	EORTC questionnaires (QLQ-C30 and/or disease-specific modules)		254	190	no blinding, open label	mainly non-metastatic/local	Yes - protocol found	No - not reported									Not reported	No - nothing reported
NCT01664923		2012	DF Penson, AJ Armstrong, RS Concepcion, N Agarwal, CA Olsson, LI Karsh, CJ Dunshee, W Duggan, Q Shen, J Sugg, GP Haas, CS Higano	Enzalutamide versus bicalutamide in patients with nonmetastatic castration-resistant prostate cancer: a prespecified subgroup analysis of the STRIVE trial.	2022					none		1	II	prostate					hormonal therapy					active comparator	exploratory (including not defined)		FACIT	396	396	yes, double-blinded	both	Yes - protocol found	No - not reported									Not reported	No - nothing reported
NCT03682146	DRKS00007138	2018	JU Stolzenburg, S Holze, VK Arthanareeswaran, P Neuhaus, HM Do, CM Haney, A Dietel, MC Truss, KD Stützel, D Teber, M Hohenfellner, R Rabenalt, P Albers, M Mende	Robotic-assisted Versus Laparoscopic Radical Prostatectomy: 12-month Outcomes of the Multicentre Randomised Controlled LAP-01 Trial.	2022					none		0	not reported	prostate	surgery									active comparator	primary	EORTC questionnaires (QLQ-C30 and/or disease-specific modules)		782	718	yes, single blinded	not reported	Yes - protocol found	Yes - but reported only in the protocol	Paper-pencil only								Both site-based and field-based	No - nothing reported
NCT02043678		2014	M Smith, C Parker, F Saad, K Miller, B Tombal, QS Ng, M Boegemann, V Matveev, JM Piulats, LE Zucca, O Karyakin, G Kimura, N Matsubara, WC Nahas, F Nolè, E Rosenbaum, A Heidenreich, Y Kakehi, A Zhang, H Krissel, M Teufel, J Shen, V Wagner, C Higano	Addition of radium-223 to abiraterone acetate and prednisone or prednisolone in patients with castration-resistant prostate cancer and bone metastases (ERA 223): a randomised, double-blind, placebo-controlled, phase 3 trial.	2019					none		1	III	prostate		radiotherapy							placebo-controlled		secondary		FACIT	806	806	yes, double-blinded	mainly metastatic/advanced	No - no protocol found	No - not reported									Not reported	No - nothing reported
NCT00887198		2009	S Roy, Y Sun, SC Morgan, CJD Wallis, K King, YM Zhou, LA D'souza, O Azem, AE Cueto-Marquez, NB Camden, DE Spratt, AU Kishan, F Saad, S Malone	Effect of Prior Local Therapy on Response to First-line Androgen Receptor Axis Targeted Therapy in Metastatic Castrate-resistant Prostate Cancer: A Secondary Analysis of the COU-AA-302 Trial.	2023					none		1	III	prostate					hormonal therapy				placebo-controlled		exploratory (including not defined)		FACIT	1088	991	yes, double-blinded	mainly metastatic/advanced	Yes - protocol found	Yes - but reported only in the protocol	Paper-pencil only								Not reported	No - nothing reported
NCT03748641		2018	KN Chi, D Rathkopf, MR Smith, E Efstathiou, G Attard, D Olmos, JY Lee, EJ Small, AJ Pereira de Santana Gomes, G Roubaud, M Saad, B Zurawski, V Sakalo, GE Mason, P Francis, G Wang, D Wu, B Diorio, A Lopez-Gitlitz, S Sandhu,	Niraparib and Abiraterone Acetate for Metastatic Castration-Resistant Prostate Cancer.	2023					none		1	III	prostate				targeted therapy					placebo-controlled		exploratory (including not defined)		FACIT	423	374	yes, double-blinded	mainly metastatic/advanced	Yes - protocol found	Yes - but reported only in the protocol	Mixed-mode assessment (ePRO and paper-pencil)	No evidence for equivalence of modes in protocol or publication		Completing on a provisioned device					Both site-based and field-based	No - nothing reported
NCT01212991		2010	AJ Armstrong, P Lin, CS Higano, P Iversen, CN Sternberg, B Tombal, Phung, T Parli, A Krivoshik, TM Beer	Prognostic Association of Prostate-specific Antigen Decline with Clinical Outcomes in Men with Metastatic Castration-resistant Prostate Cancer Treated with Enzalutamide in a Randomized Clinical Trial.	2019					none		1	III	prostate					hormonal therapy				placebo-controlled		secondary		FACIT	1717		yes, double-blinded	mainly metastatic/advanced	Yes - protocol found	No - not reported									Not reported	No - nothing reported
NCT01764646		2013	T Zilli, S Jorcano, S Bral, C Rubio, AME Bruynzeel, A Oliveira, U Abacioglu, H Minn, Z Symon, R Miralbell	Once-a-week or every-other-day urethra-sparing prostate cancer stereotactic body radiotherapy, a randomized phase II trial: 18 months follow-up results.	2020					none		0	II	prostate		radiotherapy						extreme hypofractionation		active comparator	secondary	EORTC questionnaires (QLQ-C30 and/or disease-specific modules)		170		not reported	mainly non-metastatic/local	No - no protocol found	No - not reported									Not reported	No - nothing reported
NCT02286921		2014	SR Denmeade, H Wang, N Agarwal, DC Smith, MT Schweizer, MN Stein, V Assikis, PW Twardowski, TW Flaig, RZ Szmulewitz, JM Holzbeierlein, RJ Hauke, G Sonpavde, JA Garcia, A Hussain, O Sartor, S Mao, H Cao, W Fu, T Wang, R Abdallah, SJ Lim, V Bolejack, CJ Paller, MA Carducci, MC Markowski, MA Eisenberger, ES Antonarakis	TRANSFORMER: A Randomized Phase II Study Comparing Bipolar Androgen Therapy Versus Enzalutamide in Asymptomatic Men With Castration-Resistant Metastatic Prostate Cancer.	2021					none		0	II	prostate					hormonal therapy			option to cross over		active comparator	secondary		FACIT	195		no blinding, open label	mainly metastatic/advanced	Yes - protocol found	No - not reported									Site-based (ie, at the study sites only)	No - nothing reported
NCT00514917		2007	MJ Morris, JM Mota, K Lacuna, P Hilden, M Gleave, MA Carducci, F Saad, ED Cohn, J Filipenko, G Heller, N Shore, AJ Armstrong, HI Scher	Phase 3 Randomized Controlled Trial of Androgen Deprivation Therapy with or Without Docetaxel in High-risk Biochemically Recurrent Prostate Cancer After Surgery (TAX3503).	2021					none		1	III	prostate			chemotherapy							active comparator	secondary		FACIT	413		no blinding, open label	mainly non-metastatic/local	No - no protocol found	No - not reported									Not reported	No - nothing reported
NCT02319837		2014	SJ Freedland, M de Almeida Luz, U De Giorgi, M Gleave, GT Gotto, CM Pieczonka, GP Haas, CS Kim, M Ramirez-Backhaus, A Rannikko, J Tarazi, S Sridharan, J Sugg, Y Tang, RF Tutrone Jr, B Venugopal, A Villers, HH Woo, F Zohren, ND Shore	Improved Outcomes with Enzalutamide in Biochemically Recurrent Prostate Cancer.	2023					none		1	III	prostate					hormonal therapy					active comparator	secondary	EORTC questionnaires (QLQ-C30 and/or disease-specific modules)	FACIT	1068	713	yes, double-blinded	mainly non-metastatic/local	Yes - protocol found	Yes - but reported only in the protocol	electronic PRO assessment only		ePRO modality not specified further						Site-based (ie, at the study sites only)	No - nothing reported
NCT02975934		2016	K Fizazi, JM Piulats, MN Reaume, P Ostler, R McDermott, JR Gingerich, E Pintus, SS Sridhar, RM Bambury, U Emmenegger, H Lindberg, D Morris, F Nolè, J Staffurth, C Redfern, MI Sáez, W Abida, G Daugaard, A Heidenreich, L Krieger, B Sautois, A Loehr, D Despain, CA Heyes, SP Watkins, S Chowdhury, CJ Ryan, AH Bryce,	Rucaparib or Physician's Choice in Metastatic Prostate Cancer.	2023					none		1	III	prostate				targeted therapy						active comparator	secondary		FACIT	405		no blinding, open label	mainly metastatic/advanced	Yes - protocol found	Yes - but reported only in the protocol	electronic PRO assessment only			Completing on a provisioned device					Site-based (ie, at the study sites only)	No - nothing reported
	CTR20170177		T Zhou, S Qin, W Xu, S Tang, G Chen, S Li, J Hou, X Gao, G Shi, Z Sun, J Jin, L Chen, W Sun, B Liu, J Wang, Q Meng, D Wang, Z Hu, D He, Y Yang, X Song, C Fu, Y Wang, D Ye, W Zhang	Proxalutamide in metastatic castration-resistant prostate cancer: Primary analysis of a multicenter, randomized, open-label, phase 2 trial.	2023					none		0	II	prostate					hormonal therapy					active comparator	exploratory (including not defined)		FACIT	108		no blinding, open label	mainly metastatic/advanced	No - no protocol found	No - not reported									Site-based (ie, at the study sites only)	No - nothing reported
